# Supplementary material for: Identification and Characterization of Phosphoproteins in Somatic Embryogenesis Acquisition during Oil Palm Tissue Culture
Source: Plants (Basel). 2019 Dec 25;9(1):36. doi: 10.3390/plants9010036 (PMC7020188; doi:10.3390/plants9010036)
Supplement: Supplementary file 1 [file plants-09-00036-s001.zip]

Archive with 1 entries (1 files):
- plants-649825-XML01-supplementary.xlsx
