# Supplementary material for: Identification and Characterization of Phosphoproteins in Somatic Embryogenesis Acquisition during Oil Palm Tissue Culture
Source: Plants (Basel). 2019 Dec 25;9(1):36. doi: 10.3390/plants9010036 (PMC7020188; doi:10.3390/plants9010036)
Supplement: Supplementary file 1 [file plants-09-00036-s001.zip › plants-649825-XML01-supplementary.xlsx]

## Sheet: Table S1
Protein	ID Details	Peptide	ID Score	MH+ (Da)	Mass stdev (Da)	Callus	Globular	Torpedo	Cotyledon	Plantlet
gi|383931216	photosystem II protein T (chloroplast) [Elaeis guineensis]	VPTKTK	13.36	753.293	0.000726139	16.3631	17.593	17.3241	17.0629	18.5165
gi|743754674	PREDICTED: LOW QUALITY PROTEIN: 2-oxoglutarate-dependent dioxygenase AOP2-like [Elaeis guineensis]	MGSETAASQRXDVNPAKPGTRSWDAVRAR	9.91	3327.88	9.49936e-13	15.3266	15.5566	14.2763	16.0684	18.1189
gi|743754692	PREDICTED: E3 ubiquitin-protein ligase At1g63170-like isoform X2 [Elaeis guineensis]	GAETNSENICNGGTVASGTDR	12.71	2350.18	0.516109	0	16.5072	15.4809	16.5016	17.0781
gi|743754770	PREDICTED: pentatricopeptide repeat-containing protein At3g16610-like [Elaeis guineensis]	SNLSTNK	10.19	763.833	0.630792	15.3369	18.5712	17.9336	16.5238	18.0421
gi|743754791	PREDICTED: uncharacterized protein LOC105042277 isoform X2 [Elaeis guineensis]	SISLFAGGRSK	14.13	1201.61	0.0208158	16.6128	19.2078	16.7856	15.9542	16.618
gi|743754848	PREDICTED: uncharacterized protein LOC105044392 isoform X1 [Elaeis guineensis]	MVADFCK	5.5	870.379	0	14.7675	16.619	15.1417	14.4479	15.2202
gi|743755407	PREDICTED: mitochondrial substrate carrier family protein P [Elaeis guineensis]	VPPREK	4.23	724.819	0.00160329	16.2206	17.7143	17.2658	16.9903	19.877
gi|743755771	PREDICTED: xyloglucan galactosyltransferase KATAMARI1 homolog [Elaeis guineensis]	DKASNSILVK	13.49	1154.48	2.35354e-13	16.5953	17.0654	15.367	15.0039	15.4266
gi|743755869	PREDICTED: ATP-dependent zinc metalloprotease FTSH 11, chloroplastic/mitochondrial-like isoform X2 [Elaeis guineensis]	KQWEGHTKK	14.8	1141.57	2.38472e-13	15.8905	17.6572	17.4091	16.153	17.764
gi|743755939	PREDICTED: mavicyanin-like [Elaeis guineensis]	GTLGHR	4.51	721.433	0.277479	15.4746	16.2208	17.6059	16.2962	13.9955
gi|743756014	PREDICTED: protein trichome birefringence-like 40 [Elaeis guineensis]	YLNITR	17.49	939.267	9.55165e-06	14.9301	17.0532	18.0287	14.2834	15.2004
gi|743756090	PREDICTED: uncharacterized protein LOC105040263 [Elaeis guineensis]	SQNPAK	8.47	644.81	1.17978e-13	16.3376	16.6173	15.5682	17.0147	18.6461
gi|743756111	PREDICTED: kinesin light chain-like [Elaeis guineensis]	SPMPK	0.95	576.773	0.186337	16.2059	16.9556	16.8549	17.1202	20.1485
gi|743756147	PREDICTED: NADP-dependent malic enzyme isoform X1 [Elaeis guineensis]	IWLVDSKGLIVR	23.19	1479.86	0.259843	20.6795	21.0646	20.3756	19.329	20.3464
gi|743756215	PREDICTED: lachrymatory-factor synthase-like [Elaeis guineensis]	GWTCEGFVAFLAK	6.55	1566.42	4.73316e-13	14.9941	15.3018	15.2017	16.2309	18.2941
gi|743756317	PREDICTED: uncharacterized protein LOC105041090 [Elaeis guineensis]	MASSLCSGQGR	8.64	1328.55	0.0114893	15.3375	16.2239	15.0533	17.4091	19.7369
gi|743756354	PREDICTED: MACPF domain-containing protein CAD1-like [Elaeis guineensis]	LLYCK	1.25	695.834	0.00252351	16.5847	17.0215	14.5466	16.4122	17.9232
gi|743756556	PREDICTED: auxin-responsive protein IAA27-like [Elaeis guineensis]	KAQASAAGVAPAAK	13.6	1320.46	0	15.4314	15.272	15.2572	16.1563	19.2829
gi|743756830	PREDICTED: pentatricopeptide repeat-containing protein At1g06270 [Elaeis guineensis]	MCIPTVHTRPSR	15.25	1549.73	0.0022293	17.2594	17.8106	15.7696	17.3392	18.2559
gi|743757014	PREDICTED: uncharacterized protein LOC105043799 [Elaeis guineensis]	AIELLSGK	7.2	831.348	1.17677e-13	15.3675	16.8787	16.0724	15.3657	16.2638
gi|743757138	PREDICTED: TOM1-like protein 2 [Elaeis guineensis]	DILHEMVTIMRKK	6.6	1708.36	0.199605	15.4104	17.8949	15.3918	16.1323	19.8814
gi|743757164	PREDICTED: LOW QUALITY PROTEIN: uncharacterized protein LOC105044421 [Elaeis guineensis]	EMPNHPK	2.14	867.384	1.17978e-13	15.1053	15.2199	14.4064	15.0217	15.3298
gi|743757182	PREDICTED: transcription factor bHLH68-like [Elaeis guineensis]	VQASSAQSPFKVR	11.16	1483.99	0.559008	15.1315	14.4398	12.8491	17.2362	16.7418
gi|743757490	PREDICTED: nicotinamide adenine dinucleotide transporter 2, mitochondrial-like isoform X5 [Elaeis guineensis]	SMLSALRR	9.81	949.795	0.000699794	12.5292	14.0687	13.5213	13.2306	14.0993
gi|743758081	PREDICTED: protein decapping 5 isoform X1 [Elaeis guineensis]	HRPSR	3.22	651.784	0	15.7266	16.9706	15.505	16.5235	17.2377
gi|743758283	PREDICTED: tubby-like F-box protein 5 [Elaeis guineensis]	DGIGSMSRRSGRAASSNGR	12.7	2081.73	0.215043	15.0229	15.3008	14.5066	16.26	17.6038
gi|743758301	PREDICTED: dihydroflavonol-4-reductase-like [Elaeis guineensis]	MKGPVVVTGASGYIGTWLIMR	13.68	2333.18	4.73316e-13	15.8578	16.073	15.0374	16.2569	17.2116
gi|743758582	PREDICTED: receptor-like serine/threonine-protein kinase SD1-7 isoform X1 [Elaeis guineensis]	MSDYVDRRAFVK	12.61	1487.48	0	15.1278	16.4522	15.0857	16.7647	19.7249
gi|743758670	PREDICTED: receptor-like serine/threonine-protein kinase SD1-8 [Elaeis guineensis]	AGIQSK	7.82	683.097	0.558735	14.8783	17.595	17.1138	16.3304	16.2752
gi|743758884	PREDICTED: serine/threonine-protein kinase nak1-like isoform X2 [Elaeis guineensis]	DMRDEGTGTVR	4.78	1332.56	0.00200498	15.4018	16.012	15.0348	16.278	19.144
gi|743758964	PREDICTED: uncharacterized protein LOC105051077 isoform X1 [Elaeis guineensis]	QATVNSAK	8.41	897.306	0	15.8215	17.2406	16.4469	15.8266	15.0531
gi|743759069	PREDICTED: DEAD-box ATP-dependent RNA helicase 32 [Elaeis guineensis]	LLSSMHS	1.78	791.229	0.18692	15.7212	14.9693	13.9353	14.4907	14.7899
gi|743759326	PREDICTED: psbQ-like protein 2, chloroplastic [Elaeis guineensis]	EVMIRMA	1.38	865.998	0.219924	15.071	14.2507	13.4027	16.0971	16.7792
gi|743759657	PREDICTED: conserved oligomeric Golgi complex subunit 1-like isoform X1 [Elaeis guineensis]	LPTKSNTDSNIMR	5.92	1730.42	0	15.7858	16.0525	15.0111	16.1885	18.4369
gi|743759744	PREDICTED: uncharacterized protein LOC105053936 [Elaeis guineensis]	SLNSE	4.61	548.827	0.0014669	15.9387	17.9731	17.5397	18.1923	21.7436
gi|743760683	PREDICTED: myosin-11-like [Elaeis guineensis]	KMGNAK	15.76	664.789	1.18742e-13	15.5795	15.3582	17.7851	17.6377	19.2304
gi|743760719	PREDICTED: protein IQ-DOMAIN 14-like [Elaeis guineensis]	GGSTSTVLTNTNYFR	14.59	1692.78	0.735067	19.2255	18.958	18.2038	18.6844	19.0774
gi|743760760	PREDICTED: T-complex protein 1 subunit eta-like [Elaeis guineensis]	LDKCVKSGAK	15.8	1184.57	2.36658e-13	15.6691	16.9037	15.8276	16.9961	19.0236
gi|743760825	PREDICTED: LOW QUALITY PROTEIN: cyclic nucleotide-gated ion channel 2-like [Elaeis guineensis]	LACESKLTATTGIK	9.02	1573.92	0.557439	16.8948	18.1377	17.0043	17.2893	17.9041
gi|743760831	PREDICTED: uncharacterized protein LOC105058009 [Elaeis guineensis]	RTPSTTGSVRSEVK	11.27	1984.1	0.111022	13.3041	13.5056	16.6678	15.1872	18.7782
gi|743760867	PREDICTED: putative pre-mRNA-splicing factor ATP-dependent RNA helicase DHX16 [Elaeis guineensis]	NIRERDAATTR	8.78	1381.65	0	16.498	17.3396	16.8455	17.5367	20.6109
gi|743760883	PREDICTED: uncharacterized protein LOC105058203 [Elaeis guineensis]	VDSSLVMK	9.38	894.663	0.0527696	15.7069	15.4814	13.5838	15.6197	17.7731
gi|743760900	PREDICTED: ankyrin repeat-containing protein At3g12360-like [Elaeis guineensis]	MGHLELAKAICSLEPLLLTR	16.6	2441.07	0.0280024	15.3372	15.8195	15.0489	16.0616	16.9936
gi|743761163	PREDICTED: uncharacterized protein LOC105059306 [Elaeis guineensis]	SDLGPVFK	4.11	942.721	0.0140821	15.4044	15.8026	14.7872	16.2189	18.9187
gi|743761226	PREDICTED: F-box/kelch-repeat protein At1g30090 [Elaeis guineensis]	GTWQPVASMGR	6.18	1269.57	2.36658e-13	16.1804	16.44	15.2486	16.4034	18.0278
gi|743761247	PREDICTED: LOW QUALITY PROTEIN: cullin-4-like [Elaeis guineensis]	AEFPKGXK	4.91	924.529	4.70708e-13	18.5166	18.583	17.7274	18.8668	21.4357
gi|743761313	PREDICTED: trafficking protein particle complex subunit 8 [Elaeis guineensis]	LLSTDYKLDKAWK	7.21	1739.71	0.452915	16.0037	16.7127	16.9573	16.361	16.8374
gi|743761319	PREDICTED: serine/threonine-protein phosphatase BSL2 homolog [Elaeis guineensis]	SPGTPGRCTYADERSR	4.55	1810.38	0.302521	15.3098	15.5142	16.1815	15.8685	19.6545
gi|743761563	PREDICTED: uncharacterized protein At1g01500 [Elaeis guineensis]	ESSQDSGRK	1.49	1072.67	0.00436284	15.5765	15.6461	0	16.5169	19.8177
gi|743762363	PREDICTED: uncharacterized protein LOC105034339 [Elaeis guineensis]	SGGSLPK	21.15	644.903	1.17677e-13	15.8121	16.6199	16.4668	17.3311	20.279
gi|743762425	PREDICTED: KH domain-containing protein At1g09660/At1g09670 [Elaeis guineensis]	GRGSVKDSAK	12.3	1083.67	0.324189	20.2637	23.6257	19.1158	16.9591	17.3054
gi|743762637	PREDICTED: starch synthase 3, chloroplastic/amyloplastic [Elaeis guineensis]	QPTASLSER	5.45	988.141	0.394944	16.9033	17.3767	15.9566	16.1121	16.9396
gi|743762938	PREDICTED: LOW QUALITY PROTEIN: DNA (cytosine-5)-methyltransferase 1B-like [Elaeis guineensis]	HGWEEK	3.27	785.41	0	16.0693	18.1692	16.101	14.9707	15.6882
gi|743762944	PREDICTED: probably inactive leucine-rich repeat receptor-like protein kinase At2g25790 [Elaeis guineensis]	MSVTSSTK	9.05	999.341	2.35957e-13	13.0038	15.2344	12.092	11.7464	12.439
gi|743762977	PREDICTED: mitochondrial ribosome-associated GTPase 1 isoform X1 [Elaeis guineensis]	DLELLDSPGILPMR	10.93	1660.45	4.74968e-13	15.9849	15.973	15.4183	16.9952	19.0514
gi|743763138	PREDICTED: uncharacterized protein LOC105037440 [Elaeis guineensis]	IPDGSAGT	13.58	877.397	9.21659e-05	16.3266	17.4197	14.7362	15.2625	15.856
gi|743763159	PREDICTED: pentatricopeptide repeat-containing protein At1g43980, mitochondrial [Elaeis guineensis]	IRLVHEAR	0.63	993.682	1.17677e-13	15.1349	15.7329	14.2244	15.8495	18.6626
gi|743763169	PREDICTED: F-box protein SKP2A-like [Elaeis guineensis]	SGGAAAAMAGWK	7.1	1174.62	2.36658e-13	15.6588	16.2735	15.374	17.0566	19.2242
gi|743763511	PREDICTED: ABC transporter G family member 22-like, partial [Elaeis guineensis]	MAHAGKTVVTTIHQPSSRLFNK	9.32	2600.4	4.76943e-13	15.1791	15.4507	14.1114	15.3216	17.4563
gi|743763579	PREDICTED: uncharacterized protein LOC105038013 [Elaeis guineensis]	GTSCK	1.83	552.812	0.00351851	15.9078	16.9305	16.0732	17.7094	20.2482
gi|743764212	PREDICTED: 40S ribosomal protein S14 [Elaeis guineensis]	ATGGNKTK	12.36	855.324	2.35354e-13	15.5644	16.3958	16.0231	15.0054	15.2991
gi|743764256	PREDICTED: protein phosphatase 1 regulatory subunit 7 isoform X1 [Elaeis guineensis]	SSSQEDSVFQVSTMVETK	16.53	2244.55	0.602601	16.5293	17.386	16.7316	17.1117	19.7565
gi|743764336	PREDICTED: protein YLS9-like [Elaeis guineensis]	MTSSCK	5.36	809.252	0	14.502	18.1866	14.9593	15.0293	15.6606
gi|743764389	PREDICTED: E3 ubiquitin-protein ligase HERC2-like isoform X1 [Elaeis guineensis]	SATPVPTTSGLSSSK	11.66	1899.7	0	17.0412	17.2524	16.7566	17.424	18.9245
gi|743764641	PREDICTED: protein FAM32A-like [Elaeis guineensis]; PREDICTED: protein FAM32A-like [Elaeis guineensis]	SAYENVVSGK	3.71	1132.6	0.0185248	15.6778	15.201	14.0481	15.7821	18.3808
gi|743764660	PREDICTED: uncharacterized protein LOC105038425 [Elaeis guineensis]	SASASPSK	10.42	893.46	0.00203405	18.8316	20.1219	20.0731	17.4571	18.1719
gi|743764990	PREDICTED: ATP-dependent Clp protease ATP-binding subunit clpX-like, mitochondrial isoform X2 [Elaeis guineensis]	GPTGSGK	1.21	602.495	0.210537	16.5578	17.7554	13.8327	16.3143	14.1135
gi|743765216	PREDICTED: zinc finger AN1 domain-containing stress-associated protein 15-like [Elaeis guineensis]	AAKIIK	6.25	643.788	1.17677e-13	12.2392	12.0469	13.4763	15.9077	19.3092
gi|743765287	PREDICTED: glucose-6-phosphate 1-dehydrogenase, cytoplasmic isoform-like isoform X1 [Elaeis guineensis]	RSQPGTSR	9.24	1127.58	2.35957e-13	16.1094	18.0073	15.0096	16.8065	18.0427
gi|743765366	PREDICTED: DNA-(apurinic or apyrimidinic site) lyase isoform X1 [Elaeis guineensis]	MPAAGSK	6.85	758.381	0.188264	17.1591	17.1849	16.1295	16.2777	17.9697
gi|743765822	PREDICTED: zinc finger A20 and AN1 domain-containing stress-associated protein 11-like [Elaeis guineensis]	AVAAATR	3.84	738.75	0	15.859	15.959	14.2919	16.693	19.1171
gi|743766106	PREDICTED: KH domain-containing protein At5g56140-like isoform X1 [Elaeis guineensis]	LLNQAEILR	9.67	1069.44	0.00126854	18.6272	20.7786	16.8175	15.953	17.2975
gi|743766132	PREDICTED: probable inactive leucine-rich repeat receptor-like protein kinase At1g66830 [Elaeis guineensis]	ASAYVVGKSR	5.44	1116.94	2.35957e-13	15.4548	16.0251	14.7035	16.6115	17.8458
gi|743766324	PREDICTED: EH domain-containing protein 1-like [Elaeis guineensis]	VLNTPEVMR	6.56	1074.65	2.35354e-13	15.4073	15.6458	14.4951	16.3951	19.1818
gi|743766449	PREDICTED: protein CREG1 [Elaeis guineensis]	QPLLESQA	20.02	886.359	0.196494	14.925	17.612	16.1123	16.8643	17.5987
gi|743766636	PREDICTED: AP-1 complex subunit gamma-2-like isoform X3 [Elaeis guineensis]	ECAAIR	10.88	718.837	0	16.2355	18.0838	16.9464	17.341	20.1979
gi|743766805	PREDICTED: uncharacterized protein LOC105039260 [Elaeis guineensis]	IISSVTKSCYSGLEMLDASA	20.8	2387.14	0	15.6485	15.8181	14.9644	15.9446	17.777
gi|743766978	PREDICTED: DNA ligase 4 [Elaeis guineensis]	VKSTK	2.44	721.373	2.36658e-13	15.6807	15.396	15.6321	16.2386	16.7915
gi|743767080	PREDICTED: cation transport regulator-like protein 2 isoform X1 [Elaeis guineensis]	TSVDFYK	4.81	859.272	3.53031e-13	14.881	17.2214	14.2753	14.5877	15.6787
gi|743767143	PREDICTED: uncharacterized protein LOC105039382 [Elaeis guineensis]	SGLSACSR	10.07	997.342	3.53935e-13	12.2132	15.1306	12.2696	12.2662	12.4335
gi|743767303	PREDICTED: probable serine/threonine-protein kinase DDB_G0280111 [Elaeis guineensis]	RTLAATTSSHAGK	5.77	1460.54	2.37484e-13	14.6489	16.4483	15.7406	16.3968	18.4817
gi|743767411	PREDICTED: transcription initiation factor TFIID subunit 6 [Elaeis guineensis]	HVLSR	6.44	610.523	0.101469	13.943	16.4053	17.3457	13.8036	14.427
gi|743767605	PREDICTED: eukaryotic translation initiation factor 3 subunit C-like [Elaeis guineensis]	WQDNFISASQSR	12.32	1597.62	0	17.9541	17.8621	16.9571	18.2156	19.4802
gi|743767684	PREDICTED: aspartate carbamoyltransferase, chloroplastic-like [Elaeis guineensis]	EMEKIEKSSSASK	7.17	1533.41	0.471438	17.1649	16.7475	16.7686	18.0686	20.162
gi|743767788	PREDICTED: G-type lectin S-receptor-like serine/threonine-protein kinase At5g24080 [Elaeis guineensis]	SSSPSSMQSSSSDK	9.93	1576.47	0	15.4217	15.8773	15.1451	16.1716	18.5616
gi|743767820	PREDICTED: uncharacterized protein LOC105039660 isoform X2 [Elaeis guineensis]	TACFFK	1.66	854.314	3.53031e-13	14.1511	17.1984	13.8377	14.1235	14.6259
gi|743767861	PREDICTED: dehydrodolichyl diphosphate synthase 6-like isoform X2 [Elaeis guineensis]	MVLSTFAK	10.57	895.719	0.377454	15.8879	15.9677	15.0714	16.7931	18.4901
gi|743767867	PREDICTED: probable protein S-acyltransferase 19 isoform X1 [Elaeis guineensis]	SGLKLSPR	16	937.488	2.35957e-13	16.9943	19.35	18.1456	15.8583	16.013
gi|743768032	PREDICTED: vacuolar-sorting receptor 6 [Elaeis guineensis]	SLGLSLDKISK	21.71	1320.53	2.37484e-13	15.1697	15.6039	15.0773	17.202	18.651
gi|743768127	PREDICTED: putative E3 ubiquitin-protein ligase RF298 [Elaeis guineensis]	KCNPISNSKMINMKSTSIK	8.38	2597.04	0.0240709	15.2292	15.769	14.8186	16.0119	15.0717
gi|743768251	PREDICTED: uncharacterized protein LOC105039818 [Elaeis guineensis]	EQVAKPSKVNTSQKR	7.1	1861.52	0.327437	15.6596	16.8048	16.221	17.0313	19.1686
gi|743768263	PREDICTED: auxin response factor 24-like isoform X2 [Elaeis guineensis]	LPTVIDLGATQVK	9.16	1515.62	0.00247788	15.882	16.2779	15.0385	16.1652	18.1457
gi|743768566	PREDICTED: serine/threonine-protein phosphatase 4 regulatory subunit 3-like isoform X4 [Elaeis guineensis]	SMQRVKVYR	7.83	1262.59	2.36658e-13	15.7754	16.7132	15.598	17.4896	19.1659
gi|743768946	PREDICTED: uncharacterized protein LOC105040079 [Elaeis guineensis]	ELICHSSSSADSK	5.29	1580.47	0	15.7019	16.1859	15.1706	15.9408	18.301
gi|743768964	PREDICTED: pentatricopeptide repeat-containing protein At3g06430, chloroplastic [Elaeis guineensis]	AEGMKADNK	25.32	978.988	0.483856	16.8956	16.9385	15.3479	16.0171	19.5354
gi|743769029	PREDICTED: auxin-responsive protein IAA31 isoform X2 [Elaeis guineensis]	RLKIAK	3.86	728.75	0.000179992	15.9668	15.8021	15.0973	16.3981	18.7881
gi|743769510	PREDICTED: MAR-binding filament-like protein 1 [Elaeis guineensis]	EYNDFK	3.72	815.357	1.17677e-13	14.5978	16.7691	15.2877	15.1833	15.9937
gi|743769828	PREDICTED: uncharacterized protein LOC105040400 [Elaeis guineensis]	ARSVVVHSSGK	12.41	1127.75	0.50566	20.525	23.0093	19.3493	17.7112	18.6431
gi|743770000	PREDICTED: protein IQ-DOMAIN 1-like [Elaeis guineensis]	NHVTTR	1.15	806.821	2.36658e-13	15.7507	16.0807	14.3118	15.6984	18.0108
gi|743770063	PREDICTED: uncharacterized protein LOC105040477 [Elaeis guineensis]	HVNLVSQTIR	12.27	1166.6	2.35957e-13	16.2155	15.8627	14.8807	16.4013	18.4858
gi|743770184	PREDICTED: auxin-responsive protein IAA16-like isoform X2 [Elaeis guineensis]	SSELSASSLGAVSR	16.08	1509.13	0.665101	15.9302	16.667	16.2059	19.2123	20.1678
gi|743770648	PREDICTED: embryonic protein DC-8 [Elaeis guineensis]	DVTVSAGK	7.94	856.791	0.00812292	14.5249	17.2264	16.2939	16.3858	19.6571
gi|743771048	PREDICTED: membrane-bound transcription factor site-1 protease [Elaeis guineensis]	EIMGSK	3.55	680.794	1.18329e-13	16.6639	16.6923	15.3349	16.9616	20.4133
gi|743771306	PREDICTED: GDSL esterase/lipase At4g10955-like isoform X1 [Elaeis guineensis]	GTITKK	7.24	648.331	0.298939	16.451	17.1703	15.3167	17.6535	15.1832
gi|743771712	PREDICTED: ERAD-associated E3 ubiquitin-protein ligase component HRD3A-like isoform X2 [Elaeis guineensis]	NIQMGTER	2.32	964.659	0.000463392	15.1939	16.7675	16.1723	15.842	17.9386
gi|743771729	PREDICTED: uncharacterized protein LOC105041064 [Elaeis guineensis]	FMPWLER	0.22	993.487	0.0107273	14.0629	16.5111	14.0127	13.2743	13.8729
gi|743771773	PREDICTED: uncharacterized protein At1g66480-like [Elaeis guineensis]	TAKVMK	2.75	772.715	2.35354e-13	15.7068	15.8402	14.4948	16.2139	18.6279
gi|743771819	PREDICTED: uncharacterized protein LOC105041096 isoform X1 [Elaeis guineensis]	CGSKGR	0.36	664.389	0.214391	17.5733	17.8496	12.3217	17.2042	14.4999
gi|743771827	PREDICTED: dnaJ homolog subfamily A member 3, mitochondrial [Elaeis guineensis]	HKRGVVVRAK	13.43	1149.65	0.375745	16.2313	17.7789	15.4813	16.2567	18.6366
gi|743771831	PREDICTED: probable inactive receptor kinase At1g48480 [Elaeis guineensis]	VAGYRAPEVTDARKVSQK	9.61	2135.41	4.98151e-13	15.8366	16.3371	14.7241	0	0
gi|743772084	PREDICTED: exonuclease 1 [Elaeis guineensis]	ESNLMLAKEK	18.16	1177.66	0.00436978	17.3059	19.3791	18.8035	17.8947	19.2284
gi|743772358	PREDICTED: uncharacterized protein LOC105041285 isoform X3 [Elaeis guineensis]	DDIDSEVDNS	16.48	1109.6	0	16.6951	17.0432	16.4543	17.7935	20.9538
gi|743772481	PREDICTED: partner of Y14 and mago-like [Elaeis guineensis]	MGSAGGGEKSPITR	11.78	1508.45	4.70708e-13	15.2292	15.5065	14.9333	15.9678	18.0593
gi|743772499	PREDICTED: beta-1,3-galactosyltransferase 7-like [Elaeis guineensis]	MKARSGGGGGERR	14.49	1399.83	0.347055	19.045	19.0252	19.3963	18.0017	18.5397
gi|743772574	PREDICTED: uncharacterized TPR repeat-containing protein At1g05150-like [Elaeis guineensis]	VPSDCK	5.72	784.732	1.17978e-13	15.8286	16.0593	15.5867	16.9291	19.0646
gi|743772625	PREDICTED: UDP-glucuronate:xylan alpha-glucuronosyltransferase 2-like isoform X1 [Elaeis guineensis]	EVMSKK	6.32	816.744	1.19236e-13	15.983	15.9259	14.5136	16.8274	19.7836
gi|743772743	PREDICTED: root phototropism protein 3-like [Elaeis guineensis]	ACSTAKGTK	6.42	1083.55	0	14.7662	17.3455	14.7654	16.1389	17.3433
gi|743772801	PREDICTED: alcohol dehydrogenase-like 7 isoform X2 [Elaeis guineensis]	SNLCSK	6.86	788.145	0.166709	17.5465	18.4522	13.5805	15.4607	16.8944
gi|743772869	PREDICTED: RING-H2 finger protein ATL40-like [Elaeis guineensis]	MAQHNFQIAGTK	17.73	1440.67	0	15.388	15.4212	16.2769	16.37	19.8724
gi|743772887	PREDICTED: ELKS/Rab6-interacting/CAST family member 1-like [Elaeis guineensis]	LRVYGNALIEMIATAKTAQGK	3.23	2343.21	4.70708e-13	15.5287	15.5531	14.2655	15.9297	18.5715
gi|743772911	PREDICTED: uncharacterized protein LOC105041519 [Elaeis guineensis]	GHDSGSKR	12.49	843.361	0.173571	14.3082	17.3381	14.7469	16.6944	15.1437
gi|743773017	PREDICTED: cytochrome P450 94B3-like [Elaeis guineensis]	TSKNGADFVMA	9.21	1221.63	2.36658e-13	16.846	18.8362	18.4407	16.9794	17.5637
gi|743773170	PREDICTED: uncharacterized protein LOC105041648 [Elaeis guineensis]	DHVGSK	3.77	642.898	0.218762	16.3507	17.863	17.3098	17.6627	19.9266
gi|743773182	PREDICTED: uncharacterized protein LOC105041652 [Elaeis guineensis]	ICLSLTTSVHK	9.57	1338.51	0	16.4422	17.1225	15.7089	17.4629	20.7776
gi|743773188	PREDICTED: myosin-11-like [Elaeis guineensis]	HADAK	5.48	541.958	0	17.0368	17.1948	14.5658	16.4787	18.3064
gi|743773691	PREDICTED: LOW QUALITY PROTEIN: myosin-15-like [Elaeis guineensis]	GSLTEMAEXKK	8.11	1340.63	0	16.5739	17.1837	16.1367	17.5718	20.8137
gi|743773864	PREDICTED: uncharacterized protein LOC105041915 isoform X1 [Elaeis guineensis]	GGGMLAVTK	12.27	929.349	2.35354e-13	14.1268	16.229	14.2788	14.0092	14.894
gi|743773916	PREDICTED: ras-related protein Rab11D-like [Elaeis guineensis]	KTVVSDPQGNGNAPTLSGK	8.86	1949.34	0.387698	15.4248	15.7938	13.9091	15.7925	18.0031
gi|743773936	PREDICTED: uncharacterized protein LOC105041945 isoform X2 [Elaeis guineensis]	TLKLKGSLICCSLKEESR	8.66	2283.19	0	15.5749	15.7915	15.5118	16.6679	19.0799
gi|743774060	PREDICTED: AT-rich interactive domain-containing protein 4-like [Elaeis guineensis]	TDGLEYICPHCSLSNYK	6.62	2297.23	0	15.72	16.8276	15.9754	0	17.3763
gi|743774068	PREDICTED: pentatricopeptide repeat-containing protein At4g13650-like [Elaeis guineensis]	IGKSWIAC	3.78	1014.65	2.35354e-13	15.3452	15.4029	14.2769	16.0998	19.1674
gi|743774248	PREDICTED: uncharacterized protein LOC105042072 [Elaeis guineensis]	DLPVLAEHRTSR	11.1	1555.43	0.328794	16.6329	17.2833	15.8809	15.99	19.2094
gi|743774286	PREDICTED: ice-structuring glycoprotein-like [Elaeis guineensis]	YPDLCGR	6.28	880.745	0.0123941	15.0832	15.6228	14.6454	16.6712	18.0447
gi|743774419	PREDICTED: uncharacterized protein LOC105042150 isoform X1 [Elaeis guineensis]	AGFYT	4.01	639.182	0.583387	14.895	14.983	15.7335	17.1734	11.7866
gi|743774545	PREDICTED: protein argonaute 10-like [Elaeis guineensis]	GHVRR	15.5	624.835	0	16.5155	18.4048	17.7265	17.0935	21.2167
gi|743774722	PREDICTED: myosin-12 [Elaeis guineensis]	LYEYMRR	7.98	1125.56	2.38472e-13	19.5958	23.8452	0	17.0314	18.0197
gi|743774972	PREDICTED: uncharacterized protein LOC105042379 [Elaeis guineensis]	VISFDR	8.77	735.281	0.000641221	16.4425	0	17.9006	17.2105	17.5945
gi|743775236	PREDICTED: zinc finger BED domain-containing protein RICESLEEPER 2-like [Elaeis guineensis]	VPAPR	2.21	538.806	1.17677e-13	15.1126	16.652	14.9601	16.7349	20.3411
gi|743775270	PREDICTED: disease resistance protein RGA2-like [Elaeis guineensis]	YYPGIK	14.43	740.765	0.000324049	15.7109	15.9447	15.1241	16.8944	18.1521
gi|743775327	PREDICTED: probable calcium-binding mitochondrial carrier F17E5.2 isoform X1 [Elaeis guineensis]	AMQESTPPISK	12.75	1269.56	2.35957e-13	15.2771	15.6329	14.9129	15.8352	17.308
gi|743775428	PREDICTED: 60S ribosomal protein L13-1-like [Elaeis guineensis]	SLEGLQANVQR	12.66	1215.54	0.256643	20.419	24.4224	19.3647	17.8669	19.6003
gi|743775601	PREDICTED: origin recognition complex subunit 3 [Elaeis guineensis]	IPTALILTK	13.57	1048.71	0	16.2451	16.7451	14.9344	16.8249	18.1478
gi|743775688	PREDICTED: uncharacterized protein LOC105042646 [Elaeis guineensis]	GAALAK	7.15	528.805	1.17677e-13	15.7416	17.4548	16.8631	18.5039	21.6718
gi|743775877	PREDICTED: uncharacterized protein LOC105042729 [Elaeis guineensis]	GTVEDSEGLTLLDR	14.08	1584.45	0	15.8562	17.6694	16.3235	18.4746	20.5538
gi|743775995	PREDICTED: vacuolar protein sorting-associated protein 2 homolog 1 [Elaeis guineensis]	AAKQGQMGAVK	10.28	1089.54	0.236673	16.8825	18.3434	17.8824	17.3956	19.0481
gi|743776666	PREDICTED: bifunctional L-3-cyanoalanine synthase/cysteine synthase 1, mitochondrial [Elaeis guineensis]	GMGGTVK	0.57	728.663	0.107136	14.7424	17.2121	15.6397	16.3393	19.6115
gi|743776706	PREDICTED: probable alpha-1,6-mannosyltransferase MNN10 [Elaeis guineensis]	SFRGVMEAVR	11.41	1247.02	0.33012	16.1388	18.3078	13.3779	15.4426	16.3589
gi|743776762	PREDICTED: CDT1-like protein a, chloroplastic [Elaeis guineensis]	LMTATPEIQTSK	9.94	1480.37	0.176304	15.5194	17.0629	13.9907	15.9361	18.7242
gi|743776906	PREDICTED: myosin-6-like [Elaeis guineensis]	LLMRYLAYMGGR	16.55	1444.48	4.70708e-13	15.7944	16.3264	14.8456	16.0843	17.2356
gi|743777164	PREDICTED: glycine-rich cell wall structural protein 2-like [Elaeis guineensis]	SGMVK	1.69	536.508	0.189377	14.276	16.4273	15.966	15.7205	14.983
gi|743777540	PREDICTED: LOW QUALITY PROTEIN: zinc finger CCCH domain-containing protein 17-like [Elaeis guineensis]	GPGGGAAXPDK	13.35	939.267	2.35354e-13	16.5166	16.5797	17.474	13.6841	14.8221
gi|743777854	PREDICTED: formin-like protein 3 [Elaeis guineensis]	ISSSSLGR	9.44	805.66	0.0714444	16.4454	14.7547	14.3649	16.4254	17.9566
gi|743777950	PREDICTED: transcription repressor OFP13-like [Elaeis guineensis]	GPISSAR	11.29	766.756	0.00687838	14.9373	14.9773	13.1938	15.789	16.5984
gi|743778187	PREDICTED: ATP-dependent zinc metalloprotease FTSH 2, chloroplastic-like [Elaeis guineensis]	QVTVDVPDVR	9.5	1208.44	0.235256	16.0197	16.9676	14.6484	16.137	18.0909
gi|743778372	PREDICTED: dnaJ protein homolog [Elaeis guineensis]	GSKSGVSGR	12.32	914.726	0.00392225	15.5119	16.675	15.9875	17.307	19.3509
gi|743779232	PREDICTED: transcription initiation factor TFIID subunit 8-like [Elaeis guineensis]	MEPPAK	18.03	671.315	1.18329e-13	17.9135	17.6651	17.6428	15.3218	16.3596
gi|743779321	PREDICTED: uncharacterized protein LOC105044044 [Elaeis guineensis]	ALNPKSAVKPTSLAK	7.18	1605.8	2.38472e-13	16.2968	17.117	15.3145	17.2624	19.1772
gi|743779328	PREDICTED: probable L-ascorbate peroxidase 4 [Elaeis guineensis]	FVELYAK	2.22	870.664	1.17677e-13	14.7062	15.7756	15.4273	15.1516	17.9693
gi|743780184	PREDICTED: auxin response factor 18-like [Elaeis guineensis]	SNGNGGILNSGGTIMR	9.29	1724.67	0.397651	15.188	16.7763	16.3285	16.4648	19.4342
gi|743780569	PREDICTED: uncharacterized protein LOC105044379 [Elaeis guineensis]	GTATR	7.83	504.954	0	16.8443	17.1467	15.9026	17.0682	18.4768
gi|743780607	PREDICTED: scarecrow-like protein 9 [Elaeis guineensis]	LAGTGR	5.34	574.553	0.14742	16.8264	15.671	16.8426	14.5648	15.2145
gi|743780987	PREDICTED: uncharacterized protein LOC105044482 [Elaeis guineensis]	MSGSMKLSLKLLVDK	6.84	1824.91	0.160494	16.6506	17.6087	16.8562	17.0986	18.2527
gi|743782176	PREDICTED: E3 ubiquitin-protein ligase listerin [Elaeis guineensis]	DPTTK	0.46	560.556	0.119149	16.1834	14.6308	18.0907	14.0237	14.3243
gi|743782436	PREDICTED: transcription factor RF2b-like [Elaeis guineensis]	ARSEMAFR	14.79	1063.38	0.251198	16.4139	16.4826	16.8954	17.2495	14.5406
gi|743782575	PREDICTED: uncharacterized protein LOC105044842 isoform X4 [Elaeis guineensis]	SNLLAK	13.5	644.903	2.35957e-13	14.403	17.4324	15.5647	17.4115	19.9859
gi|743782862	PREDICTED: L-ascorbate oxidase homolog [Elaeis guineensis]	HGKDASGK	9.14	800.538	0.25182	15.4297	16.8775	9.66265	16.1008	20.0407
gi|743783220	PREDICTED: uncharacterized protein LOC105044945 [Elaeis guineensis]	SHHEQEVTEKR	6.41	1461.15	0.410861	15.5432	17.5017	14.4621	16.1713	16.8474
gi|743783337	PREDICTED: BTB/POZ and MATH domain-containing protein 4-like isoform X1 [Elaeis guineensis]	DMSVDSVASTLSLADRYHALELK	9.28	2698.06	0.47308	15.465	15.6626	14.5987	15.5656	14.7273
gi|743783617	PREDICTED: acyl-CoA-binding domain-containing protein 5-like isoform X1 [Elaeis guineensis]	MVVLGGTNGSR	9.02	1268.61	0.514307	16.2126	17.5879	14.8923	16.4832	18.1215
gi|743783829	PREDICTED: bromodomain and WD repeat-containing protein 3-like [Elaeis guineensis]	LASRKK	8.35	783.293	1.17677e-13	15.5153	17.5762	15.0265	16.1719	17.1713
gi|743783889	PREDICTED: uncharacterized protein LOC105045053 [Elaeis guineensis]	QGCGSGR	3.56	720.733	1.18742e-13	15.1411	16.9015	16.3465	16.3248	19.0715
gi|743783925	PREDICTED: BRCT domain-containing protein At4g02110 [Elaeis guineensis]	SADDSCMNSR	8.95	1237.5	0.246557	15.9972	18.0963	15.4886	15.5899	18.2367
gi|743783947	PREDICTED: cell division cycle and apoptosis regulator protein 1 [Elaeis guineensis]	SANEK	6.67	548.825	0.000567222	16.1299	18.1864	17.6018	18.2007	21.6789
gi|743784124	PREDICTED: UPF0481 protein At3g47200-like [Elaeis guineensis]	KVNTHCGSK	2.04	1111.06	0.24916	15.5874	17.2326	13.1988	15.0775	16.5628
gi|743784333	PREDICTED: phosphoinositide phosphatase SAC1 isoform X2 [Elaeis guineensis]	TSTGRWDSSLSDVR	2.6	1725.38	0.870538	16.5046	17.8646	17.2337	16.7514	18.8635
gi|743784498	PREDICTED: serine/arginine-rich-splicing factor SR34-like isoform X1 [Elaeis guineensis]	SQSKSPK	3.58	842.574	0.101559	15.0906	18.1975	11.4768	14.0475	18.9752
gi|743785836	PREDICTED: uncharacterized protein LOC105045436 [Elaeis guineensis]	KGATTTAATK	12.94	1028.7	2.35354e-13	16.0119	16.7493	16.0915	16.6729	18.8556
gi|743785987	PREDICTED: hydroxymethylglutaryl-CoA lyase, mitochondrial-like isoform X2 [Elaeis guineensis]	TTVPTSVK	10.23	913.324	0.00178617	14.7714	16.7773	15.3328	15.4117	14.5763
gi|743786831	PREDICTED: WD repeat-containing protein 43 [Elaeis guineensis]	TAMDMFSASHLSVDANVPTKK	14.06	2329.07	0.442185	16.356	15.8333	16.016	16.997	18.1964
gi|743787174	PREDICTED: DNA/RNA-binding protein KIN17 [Elaeis guineensis]	QMQVFGQNPTR	8.03	1402.54	0	16.0476	16.2435	15.5396	16.7569	18.2511
gi|743788965	PREDICTED: LOW QUALITY PROTEIN: uncharacterized protein LOC105046024 [Elaeis guineensis]	LANENSLYAR	8.83	1150.67	2.35354e-13	15.4856	15.6084	13.764	15.9573	18.7495
gi|743789715	PREDICTED: uncharacterized protein LOC105046150 [Elaeis guineensis]	VKSPK	2.49	556.991	0.0826469	16.9819	19.1431	17.1993	18.164	20.9798
gi|743790130	PREDICTED: uncharacterized protein LOC105046254 [Elaeis guineensis]	HDPPSSVTGR	10.39	1052.66	0	16.063	16.2231	15.3284	17.4183	19.3238
gi|743790491	PREDICTED: uncharacterized protein LOC105046320 [Elaeis guineensis]	SLGTTMK	5.76	834.456	0.295889	16.329	14.9758	17.3873	13.2147	15.2464
gi|743791578	PREDICTED: E3 ubiquitin protein ligase DRIP2-like isoform X1 [Elaeis guineensis]	GLSPVINQSIKK	9.7	1364.67	0	17.1662	17.9916	17.4303	18.2367	20.4902
gi|743792477	PREDICTED: WPP domain-associated protein-like [Elaeis guineensis]	INAGSMDSGTFSIFPK	3.86	1768.55	4.71914e-13	15.4152	17.6401	14.7912	17.0648	20.0137
gi|743793070	PREDICTED: uncharacterized protein LOC105046808 [Elaeis guineensis]	GSIDGPLRNASGSLSWR	9.51	1932.29	0.00259936	15.2961	16.0829	15.415	16.4423	18.0645
gi|743793907	PREDICTED: diacylglycerol kinase 5-like isoform X2 [Elaeis guineensis]	AREMK	3.35	650.33	0.244233	15.9511	21.6934	17.3381	16.2767	17.8611
gi|743794828	PREDICTED: sugar transporter ERD6-like 6 isoform X2 [Elaeis guineensis]	MGMGSRQSSLMDK	12.31	1554.38	0.266141	17.8448	18.362	15.2385	16.7331	21.1726
gi|743794903	PREDICTED: uncharacterized protein LOC105047185 isoform X1 [Elaeis guineensis]	VPPIRR	12.78	736.322	2.35354e-13	15.9974	16.4274	15.9453	15.8731	17.0144
gi|743795029	PREDICTED: LOW QUALITY PROTEIN: protein MEI2-like 2, partial [Elaeis guineensis]	VXKLSDDMER	7.01	1335.6	0.359772	16.4583	17.0684	16.612	17.3547	19.981
gi|743795235	PREDICTED: uncharacterized protein LOC105047261 isoform X1 [Elaeis guineensis]	VPTFR	8.46	698.805	0.000147798	16.3991	16.7024	15.0801	16.7026	18.532
gi|743795500	PREDICTED: inorganic pyrophosphatase 2-like [Elaeis guineensis]	IIERIQAQASAER	5.92	1564.45	2.39673e-13	15.4604	16.1346	14.0495	15.3191	18.5231
gi|743795543	PREDICTED: protein ELC-like [Elaeis guineensis]	VPQYAS	6.04	743.299	0.00142735	16.2221	17.5219	18.0365	16.2536	17.0383
gi|743795858	PREDICTED: target of Myb protein 1-like [Elaeis guineensis]	SKQNKPNGSK	2.82	1086.58	0	15.0554	16.4905	15.862	15.8188	17.909
gi|743795875	PREDICTED: probable protein ABIL5 [Elaeis guineensis]	LVLESTK	13.39	789.468	0.00230802	16.6702	15.6789	15.5326	17.8371	20.8553
gi|743796037	PREDICTED: uncharacterized protein LOC105047412 [Elaeis guineensis]	DAPFPVTTSFYFHAKSLDPDR	13.44	2572.44	0.593067	18.0201	17.8773	18.1906	0	17.6576
gi|743796304	PREDICTED: HVA22-like protein f [Elaeis guineensis]	MLQMLSLDSR	14.17	1306.02	0.685586	20.5295	20.0905	20.0675	20.3083	21.3362
gi|743796960	PREDICTED: LOW QUALITY PROTEIN: serine/arginine repetitive matrix protein 5-like [Elaeis guineensis]	SSDIGLGR	11.31	805.396	0.0472079	19.9447	20.1539	21.2979	18.3723	18.8741
gi|743797188	PREDICTED: uncharacterized protein LOC105047619 [Elaeis guineensis]	ISDMLPRSFKAAKCK	9.53	1848.36	0	15.8898	15.9156	15.4086	16.6692	18.8918
gi|743797442	PREDICTED: zinc finger CCCH domain-containing protein 7 [Elaeis guineensis]	RSHLDSASYR	13.37	1352.21	0.437063	16.7672	18.619	14.2572	15.2144	15.3855
gi|743797552	PREDICTED: chaperonin CPN60-like 2, mitochondrial isoform X1 [Elaeis guineensis]	VQLEMLGTAK	10.79	1183.58	0.401667	15.5882	16.8821	15.8381	17.0369	18.5066
gi|743797598	PREDICTED: uncharacterized protein LOC105047683 isoform X3 [Elaeis guineensis]	LVLRSLR	1.36	935.036	0.268608	15.4216	15.0469	12.9494	0	16.2255
gi|743798234	PREDICTED: protein NRT1/ PTR FAMILY 4.5-like [Elaeis guineensis]	TMSMEKGK	6.26	927.249	0.249316	15.7551	15.8109	13.1818	16.4405	18.4919
gi|743799216	PREDICTED: uncharacterized protein LOC105047961 isoform X3 [Elaeis guineensis]	LPMMISASSVLSNLLIERYDER	10	2714.1	9.41416e-13	15.5102	16.2638	15.8106	16.2478	18.1808
gi|743799694	PREDICTED: kinesin-4-like [Elaeis guineensis]	TYTMTGPNSPEK	9.69	1502.49	0.260271	16.5968	16.8745	16.4741	17.113	19.5502
gi|743799740	PREDICTED: proton pump-interactor 1-like [Elaeis guineensis]	MIMDEK	1.09	783.294	2.35957e-13	15.2289	16.2379	14.8084	15.7933	16.6144
gi|743799923	PREDICTED: peroxidase P7-like [Elaeis guineensis]	TGNISPLTGSR	11.65	1261.16	0.219739	14.1555	14.7685	13.9905	16.2071	17.997
gi|743799931	PREDICTED: LOW QUALITY PROTEIN: ubiquitin carboxyl-terminal hydrolase 15-like [Elaeis guineensis]	SPKHGQQK	5.95	990.63	0.550622	15.5201	16.6164	15.8613	17.4688	20.7639
gi|743800382	PREDICTED: casein kinase I-like [Elaeis guineensis]	MRVGTSAEKAQVPSTSFALPGASK	16.34	2515.07	4.70708e-13	15.2932	15.8897	15.7346	16.1477	19.3309
gi|743800401	PREDICTED: LOW QUALITY PROTEIN: cellulose synthase-like protein D1 [Elaeis guineensis]	DKFETPSPANPHGR	19.38	1633.02	1.07376	17.5109	20.368	16.6509	15.6215	16.4962
gi|743800529	PREDICTED: LOW QUALITY PROTEIN: BAG family molecular chaperone regulator 6-like [Elaeis guineensis]	IEESRGMEVAEMK	8.15	1604.96	0.250628	16.3982	14.4009	13.5552	14.9917	18.4133
gi|743800639	PREDICTED: uncharacterized protein LOC105048439 [Elaeis guineensis]	TNRASSTVGMAGYT	11.34	1752.64	2.39673e-13	16.1758	16.7108	15.2655	16.8362	20.177
gi|743800844	PREDICTED: serine/threonine-protein kinase prpf4B [Elaeis guineensis]	GSFPK	4.52	534.855	2.35354e-13	16.1453	17.2188	16.784	17.6241	21.6692
gi|743802130	PREDICTED: LOW QUALITY PROTEIN: E3 ubiquitin-protein ligase Os03g0188200-like [Elaeis guineensis]	VVEHGGSXIGLTAR	14.99	1487.62	0.00148095	16.2436	16.7694	15.4704	16.3692	17.1994
gi|743802384	PREDICTED: uncharacterized protein LOC105048836 isoform X1 [Elaeis guineensis]	RAWMPTGCLK	8.43	1316.61	2.39673e-13	15.7249	16.4761	15.1753	0	18.1341
gi|743802857	PREDICTED: polyphenol oxidase, chloroplastic-like [Elaeis guineensis]	VPLSSKK	6.37	838.837	1.17677e-13	16.0254	16.2932	14.8577	16.5165	18.7626
gi|743802913	PREDICTED: serine/threonine-protein kinase PBS1-like [Elaeis guineensis]	MRIATGAAK	13.87	1015.66	1.17677e-13	16.4336	15.9613	15.1455	16.3591	18.4907
gi|743802955	PREDICTED: glutamic acid-rich protein-like isoform X1 [Elaeis guineensis]	MIEKVSPFKKGSR	7.95	1603.38	0.30278	15.6073	16.0152	14.0376	15.4346	17.6074
gi|743803121	PREDICTED: LOW QUALITY PROTEIN: uncharacterized protein LOC105048999 [Elaeis guineensis]	IESCK	1.84	635.297	0.186701	15.729	17.0723	15.2455	14.742	15.4893
gi|743803581	PREDICTED: zinc finger CCCH domain-containing protein 45-like [Elaeis guineensis]	TASPLPQGQSR	14.53	1221.69	0.00253967	17.9386	19.9471	19.3351	18.2172	19.4161
gi|743803676	PREDICTED: U-box domain-containing protein 4-like [Elaeis guineensis]	TAASLVK	5.53	688.795	0	15.3632	13.9114	13.8526	15.3878	16.5301
gi|743804232	PREDICTED: organic cation/carnitine transporter 7 isoform X1 [Elaeis guineensis]	INSATLPPGLLISNHK	5.2	1756.32	0.324806	15.507	17.0803	13.9053	17.7148	19.625
gi|743804257	PREDICTED: uncharacterized protein LOC105049253 isoform X3 [Elaeis guineensis]	MTLAMNPSSITYR	13.67	1741.6	0.663044	15.9464	17.2732	16.4481	15.9608	16.811
gi|743804832	PREDICTED: protein TRANSPARENT TESTA 12-like [Elaeis guineensis]	MAAPAADSSLPLLTRKR	13.69	1974.22	2.36658e-13	15.14	15.7357	15.081	16.0982	17.514
gi|743804878	PREDICTED: putative DNA-binding protein ESCAROLA [Elaeis guineensis]	AGMESGGGGGGGGGGGPSR	7.62	1558.46	0.00035135	15.2291	15.5457	14.3191	15.9804	18.0381
gi|743805003	PREDICTED: serine/threonine protein phosphatase 2A 59 kDa regulatory subunit B' gamma isoform-like [Elaeis guineensis]	AAASSSSSSSSGRIPNSTSTGAGK	14.16	2233.97	0	18.426	18.6744	18.7353	17.9249	19.3591
gi|743805433	PREDICTED: LOW QUALITY PROTEIN: histone-lysine N-methyltransferase EZ1-like [Elaeis guineensis]	AKKLA	8.8	531.351	1.17677e-13	15.1966	16.9077	15.6981	16.5137	18.957
gi|743806307	PREDICTED: kelch repeat-containing protein At3g27220-like isoform X3 [Elaeis guineensis]	LHVMGGSK	10.01	828.295	0.175363	15.0524	18.9175	14.2244	14.3367	14.6584
gi|743806677	PREDICTED: glucose-6-phosphate 1-dehydrogenase, chloroplastic-like [Elaeis guineensis]	ISSQSPR	17.08	933.455	0.00106293	17.8891	21.4373	16.9741	15.2318	15.8979
gi|743806750	PREDICTED: glycine--tRNA ligase 1, mitochondrial-like [Elaeis guineensis]	DLTLSPDK	10.57	889.387	0.171486	14.8891	15.9177	16.7681	14.7498	16.6047
gi|743806942	PREDICTED: uncharacterized protein LOC105049831 [Elaeis guineensis]	FVRPEDLPSSSNNTANR	12.42	2222.6	0.585096	15.8365	16.1145	15.8342	16.6563	19.4462
gi|743807063	PREDICTED: chaperone protein dnaJ 8, chloroplastic-like [Elaeis guineensis]	ASGGRR	4.88	602.827	0.00855216	15.3738	17.7261	17.5369	17.1915	20.5364
gi|743807106	PREDICTED: protein NSP-INTERACTING KINASE 1-like isoform X1 [Elaeis guineensis]	LDMLVDK	3.24	848.428	0.206805	15.9115	16.9867	13.4923	15.9681	12.6812
gi|743807224	PREDICTED: E3 ubiquitin-protein ligase RGLG2-like isoform X1 [Elaeis guineensis]	SAFSRCNEETSSR	12.59	1691.89	0.169011	15.8382	17.9529	13.6236	14.5765	16.1442
gi|743807360	PREDICTED: sister chromatid cohesion protein PDS5 homolog A isoform X2 [Elaeis guineensis]	KNSMKKSSSSK	8.51	1386.51	2.45592e-13	0	16.0138	14.6188	0	17.6626
gi|743807792	PREDICTED: protein ASPARTIC PROTEASE IN GUARD CELL 1-like [Elaeis guineensis]	LTGITVGGK	5.34	925.702	0	15.3579	15.5866	14.7032	16.2697	17.9644
gi|743808144	PREDICTED: uncharacterized protein LOC105050095 [Elaeis guineensis]	RLSRTMRGVRPR	13.01	1579.91	0.00254416	17.1828	17.4794	17.5357	18.2219	20.2618
gi|743810105	PREDICTED: sterol 3-beta-glucosyltransferase UGT80B1 isoform X1 [Elaeis guineensis]	VTNHTS	5.07	657.364	0.000238612	17.1639	17.9573	17.4725	16.4523	17.6948
gi|743810583	PREDICTED: OTU domain-containing protein At3g57810 [Elaeis guineensis]	LLYSGK	3.93	679.552	0.155611	13.0084	14.8212	15.3721	16.1387	13.8822
gi|743811064	PREDICTED: DNA-directed RNA polymerase 2B, chloroplastic/mitochondrial-like [Elaeis guineensis]	MVPGMGSGK	6.66	876.734	0.0134141	15.9796	16.2354	14.5569	16.5622	19.5824
gi|743812723	PREDICTED: potassium transporter 5 [Elaeis guineensis]	LEGSTVAK	19.87	884.629	0.0688418	13.56	16.5946	12.8393	15.3352	18.0957
gi|743812881	PREDICTED: ethylene-responsive transcription factor LEP-like [Elaeis guineensis]	SPQKQQDNSSNGTGGSTR	12.58	2169.17	0.420712	14.7386	15.2107	16.1663	15.3059	15.7088
gi|743813550	PREDICTED: LOW QUALITY PROTEIN: E3 ubiquitin-protein ligase UPL2-like [Elaeis guineensis]	SDEDHVYSQKR	7.34	1444.52	0.0180192	15.9346	16.2308	15.6162	16.6933	19.1942
gi|743813650	PREDICTED: fidgetin-like protein 1 [Elaeis guineensis]	GNFVPPIRSSGGNTGNMISSR	10.45	2405.1	4.74968e-13	15.594	16.1603	15.8284	16.3216	19.6954
gi|743813709	PREDICTED: chromatin assembly factor 1 subunit A-B [Elaeis guineensis]	IRIGK	4.13	586.438	0.146406	15.7985	13.1929	16.0407	16.5371	13.7546
gi|743813868	PREDICTED: pentatricopeptide repeat-containing protein At5g48730, chloroplastic isoform X2 [Elaeis guineensis]	EAAKAIIEKK	7.92	1099.54	4.70708e-13	16.8524	16.9852	16.683	18.2479	20.6101
gi|743814289	PREDICTED: dentin sialophosphoprotein-like isoform X2 [Elaeis guineensis]	EKTSASGSKFK	15.39	1249.42	0.415199	16.7736	17.5697	17.6148	19.5121	20.8656
gi|743814295	PREDICTED: haloacid dehalogenase-like hydrolase domain-containing protein At3g48420 [Elaeis guineensis]	LIDEALGK	1.91	859.042	0.14303	15.7409	17.4918	13.6661	16.0171	16.7377
gi|743814380	PREDICTED: kelch domain-containing protein 4 [Elaeis guineensis]	NEPIKDSASSGKDSR	9.79	1752.24	0.271732	16.5421	17.1208	14.0363	15.8386	17.9998
gi|743814595	PREDICTED: ribulose-1,5 bisphosphate carboxylase/oxygenase large subunit N-methyltransferase, chloroplastic-like [Elaeis guineensis]	LLTPCFSSSMR	10	1457.37	0.417907	15.6217	18.1614	15.1746	16.0434	17.8407
gi|743814984	PREDICTED: uncharacterized protein LOC105051451 [Elaeis guineensis]	VVSESEK	2.77	936.698	2.35957e-13	15.2997	15.7506	14.5166	16.3688	17.5441
gi|743815037	PREDICTED: transcription factor bHLH113-like [Elaeis guineensis]	LKTAGGGGGGGGTITTK	9.5	1672.43	7.15415e-13	16.1052	16.2293	14.4117	16.6531	18.4565
gi|743815397	PREDICTED: MLO-like protein 1 [Elaeis guineensis]	QFYGSVTRSDYTTMRQGFIMTYCRGNPK	12.36	3460.82	0	15.2124	15.2481	13.7978	15.6928	17.9309
gi|743816077	PREDICTED: uncharacterized protein LOC105051687 [Elaeis guineensis]	FGSIPSSPKK	1.41	1048.69	0.0133715	15.6503	15.6847	14.2547	16.0739	18.446
gi|743816225	PREDICTED: DDT domain-containing protein DDB_G0282237-like [Elaeis guineensis]	VPSSKK	0.91	644.81	2.35957e-13	16.2948	16.5504	15.8116	16.9491	18.7492
gi|743816775	PREDICTED: uncharacterized protein LOC105051818 isoform X1 [Elaeis guineensis]	LTAGNVSK	4.12	948.655	0.0487037	15.2073	16.3583	15.9087	15.7563	17.7932
gi|743817107	PREDICTED: ATP-dependent RNA helicase DHX29 [Elaeis guineensis]	LTASFR	8.14	774.801	1.19836e-13	14.7947	16.2231	14.5265	16.2512	19.1094
gi|743817178	PREDICTED: uncharacterized protein LOC105051905 [Elaeis guineensis]	FQLDEGSK	3.42	924.45	0.091812	13.3166	14.9391	14.8802	13.1225	14.1437
gi|743817435	PREDICTED: transcription factor bHLH95 [Elaeis guineensis]	SSSSKGGSQEGK	11.14	1218.37	1.07888	18.0891	20.2586	17.9968	15.2521	15.5672
gi|743817867	PREDICTED: uncharacterized protein LOC105052056 [Elaeis guineensis]	VVGSSSSHAISPLR	7.55	1476.51	0	15.2417	15.4756	14.4075	15.7052	17.6471
gi|743817885	PREDICTED: transcription factor LHW-like [Elaeis guineensis]	TSSLGSQVRSSLGMK	7.55	1874.36	2.37484e-13	15.5551	15.6954	14.3086	15.9904	17.1734
gi|743818911	PREDICTED: U-box domain-containing protein 62 [Elaeis guineensis]	VTDGQVSNMISDK	7.15	1568.46	0.0124482	15.5672	16.0176	15.3731	16.3735	18.7255
gi|743819277	PREDICTED: bifunctional aspartokinase/homoserine dehydrogenase 1, chloroplastic isoform X3 [Elaeis guineensis]	ALHSR	12.09	662.777	0	15.5481	15.8513	14.5328	17.5899	20.2669
gi|743819783	PREDICTED: dephospho-CoA kinase-like [Elaeis guineensis]	ELAFSR	6.81	722.839	1.18329e-13	15.5361	15.2483	14.5022	16.614	17.5924
gi|743819964	PREDICTED: poly [ADP-ribose] polymerase 2 [Elaeis guineensis]	THANYTVDMER	5.7	1592.63	0.00891238	15.8126	17.3917	16.959	16.8173	19.6531
gi|743820217	PREDICTED: probable prefoldin subunit 2 [Elaeis guineensis]	ASGDNR	3.44	618.822	0.00453957	16.4446	16.4934	14.9359	17.1687	18.8406
gi|743820453	PREDICTED: serine carboxypeptidase-like 33 isoform X1 [Elaeis guineensis]	VPVIGTR	5.64	740.776	0.00292174	16.1827	16.2534	14.8885	17.0709	20.4096
gi|743820513	PREDICTED: 1-acyl-sn-glycerol-3-phosphate acyltransferase-like isoform X1 [Elaeis guineensis]	DVSRRSNS	15.97	920.673	0.000302617	15.3559	15.6718	14.1749	16.6388	17.196
gi|743820758	PREDICTED: probable leucine-rich repeat receptor-like serine/threonine-protein kinase At5g15730 isoform X2 [Elaeis guineensis]	RAQIGSSSSR	12.91	1127.57	2.35354e-13	19.8092	24.0842	17.9818	17.2961	17.769
gi|743821075	PREDICTED: pentatricopeptide repeat-containing protein At4g39530 [Elaeis guineensis]	MPERNMISWSSMISMYTQHNR	10.7	2807	4.79346e-13	15.0873	15.7204	14.3215	0	17.1323
gi|743821421	PREDICTED: LOW QUALITY PROTEIN: DEAD-box ATP-dependent RNA helicase 3, chloroplastic [Elaeis guineensis]	LLVPSAVASPNSVLSEEAFKGLGDFSK	17.54	3002.89	0.385522	16.7005	16.8644	16.245	16.9243	17.6843
gi|743821488	PREDICTED: histone-lysine N-methyltransferase EZ1-like isoform X1 [Elaeis guineensis]	EGNHTSLDVLSVIDSLMK	22.15	2054.97	0.00291979	19.1314	19.6859	17.9189	17.3051	18.5964
gi|743821619	PREDICTED: uncharacterized protein LOC105052832 [Elaeis guineensis]	KVMCQFSKGMQQRGQR	8.57	1969.32	0.375429	15.5604	15.6051	14.595	15.808	17.9795
gi|743821774	PREDICTED: uncharacterized transporter YBR287W-like [Elaeis guineensis]	VPFSVK	4.57	756.698	1.17677e-13	14.4541	14.6925	13.3285	15.7463	18.1526
gi|743821900	PREDICTED: probable L-type lectin-domain containing receptor kinase S.5 [Elaeis guineensis]	FSRDSSK	14.88	905.426	2.35354e-13	17.7407	19.8865	15.2269	15.0058	15.6798
gi|743822079	PREDICTED: oryzain alpha chain-like [Elaeis guineensis]	RRNSTVGSNR	13.36	1386.6	0.497053	16.3132	16.9775	16.8808	17.371	19.4525
gi|743822099	PREDICTED: small RNA degrading nuclease 1-like isoform X2 [Elaeis guineensis]	TDITGICAK	7.26	977.481	0.000830954	17.0914	20.7507	16.2071	14.7308	15.2031
gi|743822462	PREDICTED: uncharacterized protein LOC105052991 [Elaeis guineensis]	DDESKK	22.92	720.735	0	15.2026	14.4173	16.1085	16.1027	19.8386
gi|743822545	PREDICTED: probable thimet oligopeptidase [Elaeis guineensis]	FSEVVSLCHEFSHVVHHICSRATFSR	6.79	3448.81	1.41212e-12	15.0914	15.2288	14.4004	15.789	18.2266
gi|743822714	PREDICTED: LOW QUALITY PROTEIN: subtilisin-like protease [Elaeis guineensis]	AAHPEWSPAVIKSALMTTAYTK	14.54	2548.99	0.00470837	15.0275	16.8635	15.7903	16.3846	18.7669
gi|743822954	PREDICTED: cytochrome P450 71A1-like [Elaeis guineensis]	SLHALSHK	3.2	972.689	2.35957e-13	14.9207	15.8993	14.2887	16.3872	18.7817
gi|743823326	PREDICTED: uncharacterized protein LOC105053144 [Elaeis guineensis]	TSIRHR	14.77	849.251	0	15.7146	16.8441	17.9141	14.9384	15.396
gi|743823488	PREDICTED: microtubule-associated protein 70-2-like isoform X1 [Elaeis guineensis]	RLGSSKGPVNTSQMLPGRQR	9.81	2345.19	0	15.7165	14.8745	15.6491	16.6973	18.7444
gi|743823535	PREDICTED: glutamine synthetase nodule isozyme [Elaeis guineensis]	GASIR	4.23	582.863	0	17.1329	18.2428	17.597	17.7985	19.3785
gi|743823691	PREDICTED: putative 1-phosphatidylinositol-3-phosphate 5-kinase FAB1C isoform X2 [Elaeis guineensis]	FYGIGSMVAFFR	11.31	1569.49	2.35354e-13	14.9973	16.5862	15.9286	16.2066	19.4018
gi|743823905	PREDICTED: probable fructokinase-6, chloroplastic [Elaeis guineensis]	EFSGRVSGLK	10.28	1159.96	0.280115	16.8136	17.9066	14.3268	15.4979	16.7828
gi|743823944	PREDICTED: ATP-dependent RNA helicase DHX36 [Elaeis guineensis]	SLGAPGDR	4.41	852.762	0.000720095	15.8097	16.1308	13.858	16.2693	18.223
gi|743824358	PREDICTED: uncharacterized protein LOC105053355 isoform X2 [Elaeis guineensis]	AVTAPSMRENPK	15.4	1380.67	2.35354e-13	16.6176	16.6266	15.1084	16.4544	18.7266
gi|743824398	PREDICTED: uncharacterized protein LOC105053365 [Elaeis guineensis]	GYGPK	6.39	521.25	0.00568687	17.4356	17.4137	16.9575	16.6935	17.4997
gi|743824539	PREDICTED: protein IQ-DOMAIN 14 isoform X2 [Elaeis guineensis]	SRNSYSITQTETKDHR	13.71	2082.26	4.73316e-13	15.7788	15.7068	14.7165	16.2917	17.9166
gi|743825036	PREDICTED: uncharacterized protein LOC105053469 [Elaeis guineensis]	VPTYK	6.29	606.802	0.012404	15.5689	17.7477	17.6249	17.1679	21.115
gi|743825361	PREDICTED: syntaxin-22-like [Elaeis guineensis]	YTASEVDVSADK	11.04	1363.08	0.549641	16.0288	16.3505	17.1005	14.9313	16.9958
gi|743825503	PREDICTED: serine/threonine-protein kinase At5g01020 [Elaeis guineensis]	NAISAKTKMNNSNARR	15.17	1872.35	4.74968e-13	16.7209	16.5811	16.29	17.5386	18.6017
gi|743825912	PREDICTED: uncharacterized protein LOC105053605 isoform X1 [Elaeis guineensis]	LMGLSDDV	7.91	944.215	0.179694	14.0459	15.7866	13.5467	13.8123	14.8061
gi|743826208	PREDICTED: uncharacterized protein LOC105053665 [Elaeis guineensis]	TCAICLGTMK	8.84	1252.05	0.17945	16.817	16.8461	16.5511	17.7519	18.0302
gi|743827073	PREDICTED: uncharacterized protein LOC105053871 isoform X1 [Elaeis guineensis]	KMTACK	0.43	818.762	0	15.3559	15.6783	14.5996	16.6358	18.781
gi|743827369	PREDICTED: GATA transcription factor 26 isoform X2 [Elaeis guineensis]	SPKRMCK	6.98	921.42	0.000924354	17.2506	18.9717	15.539	15.6021	16.4159
gi|743827765	PREDICTED: ribosome biogenesis protein bms1 [Elaeis guineensis]	STASMR	14.51	669.3	0.001085	17.2789	20.0864	15.9152	15.9808	15.2654
gi|743828783	PREDICTED: uncharacterized protein LOC105054201 isoform X1 [Elaeis guineensis]	KMEGFGAAPLSARAR	7.8	1657.42	0.390128	15.8469	16.0869	14.204	16.3811	18.0572
gi|743828992	PREDICTED: endoribonuclease Dicer homolog 1 isoform X1 [Elaeis guineensis]	GVSYCK	4.14	712.791	0	15.9684	16.617	15.2636	0	19.0106
gi|743828995	PREDICTED: endoribonuclease Dicer homolog 1 isoform X2 [Elaeis guineensis]	GVSYCK	6.12	713.149	0.168755	16.0215	17.3709	16.0601	14.727	15.096
gi|743829331	PREDICTED: aluminum-activated malate transporter 14-like [Elaeis guineensis]	AANFK	2.83	550.814	0.000285923	15.9881	18.5996	17.0176	19.0919	21.5712
gi|743829410	PREDICTED: pentatricopeptide repeat-containing protein At5g62370 [Elaeis guineensis]	GFCLAGR	11.66	780.427	0.254555	16.6582	18.6523	14.4792	13.1418	14.2404
gi|743829801	PREDICTED: protein PHR1-LIKE 1-like [Elaeis guineensis]	ETHPVKNCK	1.83	1192.61	0.00156674	15.2936	15.6769	14.5728	16.0493	18.7165
gi|743829833	PREDICTED: uncharacterized protein LOC105054449 [Elaeis guineensis]	NSSTSSASR	12.41	1056.67	2.35957e-13	16.4968	17.0247	16.1881	17.6954	22.1719
gi|743830052	PREDICTED: CRIB domain-containing protein RIC7-like [Elaeis guineensis]	GFLKPLR	7.91	830.721	0.0365719	15.4788	16.1437	15.1379	16.0591	18.4695
gi|743830059	PREDICTED: dolichyl-diphosphooligosaccharide--protein glycosyltransferase subunit 2 [Elaeis guineensis]	ALSQSDGR	15.96	913.329	0.00241325	15.4372	16.2863	13.3727	13.3003	13.3118
gi|743830357	PREDICTED: uncharacterized protein LOC105054565 [Elaeis guineensis]	LTFNFGVNGGGMK	21.68	1436.62	2.38472e-13	15.5975	16.6837	13.7661	16.3467	18.3819
gi|743831079	PREDICTED: ABC transporter G family member 39-like [Elaeis guineensis]	KHGVNKK	4.65	811.431	1.18329e-13	16.9802	17.8782	17.1933	17.7928	19.5273
gi|743831124	PREDICTED: probable methyltransferase PMT17 [Elaeis guineensis]	VYKTPHICK	11.46	1224.58	0.0158701	15.9714	17.2223	16.2582	16.769	18.7894
gi|743831156	PREDICTED: dihydrolipoyllysine-residue acetyltransferase component 2 of pyruvate dehydrogenase complex, mitochondrial-like [Elaeis guineensis]	GVSKTK	3.36	618.941	0.143941	16.2523	16.5771	14.5067	16.4564	17.3719
gi|743831225	PREDICTED: cytochrome P450 89A2-like [Elaeis guineensis]	VPPLPATR	5.91	849.802	3.53031e-13	15.6888	15.9442	14.1445	15.9155	17.6173
gi|743832365	PREDICTED: protein transport protein SEC16A homolog isoform X1 [Elaeis guineensis]	SNGMAGSQSFVPAERAYQFNQPK	12.35	2611.21	4.71914e-13	15.0338	16.5573	16.1895	16.317	19.0933
gi|743832777	PREDICTED: DNA-(apurinic or apyrimidinic site) lyase 2 [Elaeis guineensis]	KSLPLCK	2.42	925.345	0.208852	15.5079	16.3802	13.8943	13.7726	14.9946
gi|743833137	PREDICTED: LOW QUALITY PROTEIN: pentatricopeptide repeat-containing protein At1g20300, mitochondrial [Elaeis guineensis]	HGVPFR	2.92	712.784	0.00286996	16.207	16.4639	15.0148	16.9714	19.4959
gi|743833730	PREDICTED: metal tolerance protein C2-like [Elaeis guineensis]	FSLKGDGEGHQK	14.87	1303.6	0.250543	18.9089	24.3162	18.7636	17.4967	18.3631
gi|743833956	PREDICTED: LOW QUALITY PROTEIN: beta-galactosidase 11-like [Elaeis guineensis]	SSCVLPVSAQAYGADAK	10.22	1804.67	0.101984	16.3752	17.5562	16.65	17.5359	19.7067
gi|743834674	PREDICTED: trimethylguanosine synthase isoform X1 [Elaeis guineensis]	TSAEKTK	3.64	923.237	0.301084	15.9233	15.3841	12.8941	16.8864	18.1892
gi|743835315	PREDICTED: E3 ubiquitin-protein ligase At3g02290-like [Elaeis guineensis]; PREDICTED: E3 ubiquitin-protein ligase At3g02290-like [Elaeis guineensis]	LEGSDTCQTLSK	9.01	1419.69	4.70708e-13	15.6048	18.3912	18.11	17.1366	18.6843
gi|743835424	PREDICTED: RNA-binding protein Nova-1 [Elaeis guineensis]	MISGMLSEVIK	11.33	1304.56	2.36658e-13	15.7479	17.4284	15.6364	16.4903	17.3183
gi|743835552	PREDICTED: LOW QUALITY PROTEIN: mitogen-activated protein kinase kinase kinase YODA-like [Elaeis guineensis]	CVTPTAVSRDIHTR	12.22	1692.44	4.70708e-13	15.8634	16.9908	15.4581	16.417	18.4233
gi|743835712	PREDICTED: uncharacterized protein LOC105055672 [Elaeis guineensis]	ALMPSTPTPTSSGLRLSK	12.02	1859.74	7.15415e-13	15.8631	16.1249	15.1598	16.3203	15.4549
gi|743835716	PREDICTED: phenylalanine ammonia-lyase [Elaeis guineensis]	ASSQWVMDSMNK	6.01	1480.59	0.472586	16.6855	16.3137	15.4311	17.4291	19.7883
gi|743835976	PREDICTED: phosphate transporter PHO1-2-like isoform X3 [Elaeis guineensis];	VTNQK	0.79	589.868	0	15.2458	16.8531	15.9036	16.8081	19.235
gi|743836154	PREDICTED: protein ECERIFERUM 1-like isoform X1 [Elaeis guineensis]	RLIVETRVVPR	11.63	1416.31	0.583837	17.6478	17.6779	17.118	18.2568	18.3156
gi|743836721	PREDICTED: transcription factor DIVARICATA-like [Elaeis guineensis]	SNMAPK	4.13	663.862	0	15.0454	15.6967	14.7394	16.8385	18.8301
gi|743836888	PREDICTED: probable inactive poly [ADP-ribose] polymerase SRO2 [Elaeis guineensis]	DFKNFSR	6.59	912.686	0.0614114	15.6814	16.371	14.3961	16.4017	18.6005
gi|743836949	PREDICTED: FIP1[V]-like protein [Elaeis guineensis]	SEGNTHAGK	10.66	981.514	0.000649461	16.523	18.6241	18.0399	15.6585	16.4152
gi|743837091	PREDICTED: SWI/SNF complex subunit SWI3D [Elaeis guineensis]	TTEALPVDSGGK	13.94	1254.57	0.016513	14.8938	16.6087	15.5157	16.7334	18.8345
gi|743837452	PREDICTED: pentatricopeptide repeat-containing protein At4g16390, chloroplastic [Elaeis guineensis]	ITPDDR	12.99	795.774	0	15.6351	16.1484	14.3758	15.8958	18.2057
gi|743837661	PREDICTED: exocyst complex component EXO70B1 [Elaeis guineensis]	ERGKNDIEERLGFLEDK	16.82	2048.27	0.00129221	15.5215	15.8658	15.3121	15.9279	17.9696
gi|743839571	PREDICTED: somatic embryogenesis receptor kinase 2-like [Elaeis guineensis]	LTDGSLVAVKRLK	5.04	1479.5	0.398778	15.3161	15.7454	14.3892	16.1269	18.5514
gi|743840453	PREDICTED: uncharacterized protein LOC105056675 isoform X1 [Elaeis guineensis]	EDDSR	3.17	620.793	0.188436	16.0492	16.9591	16.7687	16.5916	20.4778
gi|743840675	PREDICTED: LOW QUALITY PROTEIN: subtilisin-like protease [Elaeis guineensis]	LGSGARYTGVSLYSGKGMGK	10.61	2069.15	0.766003	16.1964	16.3792	16.4582	16.548	19.1667
gi|743840757	PREDICTED: pentatricopeptide repeat-containing protein At1g74600, chloroplastic-like [Elaeis guineensis]	FTLTIVLLACAKSLMTK	13.47	2166.23	4.74968e-13	15.7497	16.0919	15.2331	16.1622	17.3674
gi|743840787	PREDICTED: ABC transporter B family member 19-like [Elaeis guineensis]	VKAGSTVAIVGGSGSGK	7.37	1633.54	0.473806	16.9568	17.0208	16.2474	17.8714	20.5052
gi|743841307	PREDICTED: 7-deoxyloganetin glucosyltransferase-like [Elaeis guineensis]	QATSQGGSSYANLER	5.89	1729.68	4.71914e-13	15.2716	17.8008	16.2865	15.723	17.1646
gi|743841327	PREDICTED: uncharacterized protein LOC105056860 [Elaeis guineensis]	FCAYR	6.32	716.891	2.35354e-13	15.4963	16.1383	14.6062	16.9345	18.3358
gi|743841605	PREDICTED: serine/arginine repetitive matrix protein 1-like isoform X1 [Elaeis guineensis]	DQPSHAR	0.57	891.473	2.35354e-13	14.4164	16.4313	13.7138	13.1189	13.8942
gi|743841788	PREDICTED: uncharacterized protein LOC105056937 isoform X2 [Elaeis guineensis]	TWIKLLSLVQGMDALKRATR	3.05	2396.2	4.73316e-13	15.3263	15.6992	14.9107	15.2964	18.4611
gi|743841815	PREDICTED: uncharacterized protein LOC105056945 [Elaeis guineensis]	KVLTK	5.33	668.816	0.186082	16.3438	17.4239	16.8916	17.6445	21.6553
gi|743842829	PREDICTED: SAGA-associated factor 11 homolog [Elaeis guineensis]	SSTIAR	4.99	794.303	0.000244061	16.6094	17.4558	15.5415	15.3717	15.3853
gi|743842841	PREDICTED: uncharacterized protein LOC105057131 [Elaeis guineensis]	ERDYSGEHAR	12.54	1300.55	0.00277647	15.3367	16.7952	15.3509	15.9732	17.902
gi|743842849	PREDICTED: ethylene-overproduction protein 1 isoform X1 [Elaeis guineensis]	INFTHNGISTR	17.36	1338.64	0.00213227	16.6636	16.6322	15.5105	17.8266	18.5798
gi|743843080	PREDICTED: uncharacterized protein LOC105057180 [Elaeis guineensis]	RTPHK	8.6	717.498	0.511642	20.0391	20.4531	21.2679	19.497	19.8179
gi|743843620	PREDICTED: thioredoxin-like 1-2, chloroplastic [Elaeis guineensis]	ERSPSFVGFPR	18.34	1438.12	0.0848848	15.3691	0	16.8012	16.095	17.6466
gi|743843644	PREDICTED: kinesin KP1 isoform X2 [Elaeis guineensis]	RSKSIRSLSK	13.09	1241.9	0.204193	15.76	16.0547	16.8855	16.812	19.3135
gi|743844776	PREDICTED: RE1-silencing transcription factor-like [Elaeis guineensis]	SKSQNSGK	7.21	834.76	0.0254346	15.5802	15.9017	14.4955	16.438	19.3768
gi|743845638	PREDICTED: acyl carrier protein 2, mitochondrial isoform X2 [Elaeis guineensis]	MAAAAAR	13.7	676.638	0.39525	15.2158	15.058	0	17.189	17.7638
gi|743845887	PREDICTED: serine/threonine-protein kinase ULK4 [Elaeis guineensis]	VKVASGSAPDSEASR	17.08	1780.85	2.49075e-13	14.9179	16.1777	0	15.9196	16.5958
gi|743846260	PREDICTED: kinesin-related protein 2-like [Elaeis guineensis]	ASIATLPNEAER	8.61	1432.15	0.508111	16.4101	18.4028	13.7321	16.5581	18.7271
gi|743846325	PREDICTED: uncharacterized protein LOC105057803 [Elaeis guineensis]	QKKRGTSTEALER	13.36	1664.41	0	15.9377	16.3458	14.9872	16.6943	18.7726
gi|743846365	PREDICTED: putative disease resistance protein RGA1 [Elaeis guineensis]	EAGVTR	6.88	632.802	0	15.894	16.7893	16.5662	17.1807	20.6354
gi|743846609	PREDICTED: transformation/transcription domain-associated protein-like isoform X2 [Elaeis guineensis]	TETSDMK	7.85	810.477	0.197731	12.9573	17.9485	15.9896	16.0316	11.8588
gi|743846683	PREDICTED: ABC transporter B family member 4-like [Elaeis guineensis]	GFSLIIENGMTVALVGESGSGKSTVISLIER	11.37	3580.77	4.73316e-13	15.1498	15.5611	13.992	15.1981	16.3323
gi|743846881	PREDICTED: calcium-transporting ATPase 1, plasma membrane-type-like [Elaeis guineensis]	QEAAAMK	0.96	764.86	2.35354e-13	16.1541	17.0774	16.46	17.0058	20.3331
gi|743848627	PREDICTED: transcription factor HEC2 [Elaeis guineensis]	SSYMNSNHIC	8.21	1387.64	0.00331232	16.534	19.1925	16.375	16.139	16.9849
gi|743848703	PREDICTED: protein WEAK CHLOROPLAST MOVEMENT UNDER BLUE LIGHT 1 [Elaeis guineensis]	TTIPAKLARTK	11.52	1440.84	0	15.6063	15.5653	14.4665	16.482	18.0728
gi|743850313	PREDICTED: 1-phosphatidylinositol-3-phosphate 5-kinase FAB1A-like [Elaeis guineensis]	SRYNSDSSGNNK	8.26	1488.64	0.0155596	16.5955	17.2512	15.6913	17.4594	20.3042
gi|743850353	PREDICTED: LOW QUALITY PROTEIN: zinc finger CCCH domain-containing protein 62-like [Elaeis guineensis]	SATGPSSGTR	10.42	1080.82	0	17.0889	17.3492	14.4004	17.4071	19.3219
gi|743850621	PREDICTED: protein bem46-like isoform X1 [Elaeis guineensis]	SKESDNGDDGNDGK	10.15	1439.85	0.436891	15.8579	16.0971	14	16.7412	15.2413
gi|743851198	PREDICTED: zinc-finger homeodomain protein 6-like [Elaeis guineensis]	GSNSTGGGAGGGPMTESSSEER	16.71	2507.12	0.0203159	15.3344	15.4837	14.4939	0	18.6432
gi|743851346	PREDICTED: iron-sulfur assembly protein IscA-like 3, mitochondrial isoform X2 [Elaeis guineensis]	ILYDNKHHSKC	11.88	1495.77	0.00367064	17.1383	18.7637	18.1289	17.7112	19.5844
gi|743851468	PREDICTED: glutamine--tRNA ligase-like [Elaeis guineensis]	VPFTK	5.66	670.77	1.17978e-13	15.6089	17.1388	16.6814	16.8819	21.3854
gi|743851767	PREDICTED: epidermal growth factor receptor substrate 15-like isoform X1 [Elaeis guineensis]	LNEITERASTDK	10.5	1535.71	2.38472e-13	18.7709	19.1428	17.6031	17.599	18.6084
gi|743853979	PREDICTED: F-box protein SKIP23-like [Elaeis guineensis]	LEVADYLRFGAVCR	10.51	1747.77	0.25225	16.4706	17.5992	15.4283	17.8494	19.3922
gi|743854144	PREDICTED: uncharacterized protein LOC105059281 [Elaeis guineensis]	RMASDSAYSR	12.78	1319.91	0.233505	14.2126	15.2976	16.3482	14.6338	16.9894
gi|743854167	PREDICTED: F-box/kelch-repeat protein SKIP25 [Elaeis guineensis]	GRGAK	5.16	488.374	0.322254	17.7859	17.7058	11.8722	15.6706	21.7649
gi|743854563	PREDICTED: transcription factor MYC4-like [Elaeis guineensis]	SVVPNVSR	1.22	936.875	0.235726	15.2274	16.2367	14.5357	15.7069	19.7659
gi|743854806	PREDICTED: doublesex and mab-3 related transcription factor 3, truncated-like [Elaeis guineensis]	MSGSTK	9.74	849.256	3.53031e-13	14.8717	15.9248	15.4885	14.6062	15.8186
gi|743854932	PREDICTED: LOW QUALITY PROTEIN: uncharacterized protein LOC105059516 [Elaeis guineensis]	IIPSIDNEE	7.21	1108.62	0.000574309	15.6728	16.3002	15.546	16.5669	18.6607
gi|743855052	PREDICTED: probable UMP/CMP kinase 4 [Elaeis guineensis]	MVDASKDVDGSFPGEK	5.19	1680.78	0	16.1983	17.5395	16.7988	0	19.4823
gi|743855078	PREDICTED: ent-kaurenoic acid oxidase 1-like [Elaeis guineensis]	FNPSR	8.08	620.929	0.0747799	16.6507	15.5657	15.427	16.8046	19.4962
gi|743855125	PREDICTED: WEB family protein At3g02930, chloroplastic-like [Elaeis guineensis]	MKSETPSGK	8.07	1140.68	2.35354e-13	12.3985	16.4128	13.4862	15.8576	19.772
gi|743855306	PREDICTED: ribonuclease P protein subunit p25-like protein isoform X1 [Elaeis guineensis]	TVMIVELIK	25.8	1142.71	0.00227824	19.3099	19.1016	18.3006	18.4522	18.9992
gi|743855422	PREDICTED: dentin sialophosphoprotein-like isoform X1 [Elaeis guineensis]	AETGEGSGK	6.04	915.371	0.000758372	14.7607	18.2601	14.6679	14.6674	15.6355
gi|743855448	PREDICTED: uncharacterized protein LOC105059700 isoform X2 [Elaeis guineensis]	NIMIKPTGTSPLPK	11.55	1673.76	4.70708e-13	17.8249	19.6269	18.2676	17.2129	18.2751
gi|743855899	PREDICTED: uncharacterized protein LOC105059876 isoform X2 [Elaeis guineensis]	LEKTKPSDLCRR	11.31	1583.82	0.00359307	17.2765	18.6353	18.1835	17.8567	19.7128
gi|743856309	PREDICTED: cationic amino acid transporter 1-like [Elaeis guineensis]	RGATGVASAEK	9.96	1127.57	0	14.4218	17.7321	15.5935	0	18.2945
gi|743856327	PREDICTED: uncharacterized protein LOC105059978 [Elaeis guineensis]	VPVLGSK	1.94	696.836	0.00374045	16.3267	16.9502	14.7421	15.9469	18.8425
gi|743856895	PREDICTED: pyruvate kinase isozyme A, chloroplastic-like [Elaeis guineensis]	VGDDLHCK	1.26	942.687	1.17677e-13	15.4618	15.5811	14.742	16.3378	18.8791
gi|743858442	PREDICTED: uncharacterized protein LOC105060379 isoform X2 [Elaeis guineensis]	QGSLTVSAEMAK	4.27	1460.72	0.368612	15.785	16.7383	14.2263	16.0427	17.31
gi|743858482	PREDICTED: uncharacterized protein LOC105060388 [Elaeis guineensis]	LTNGSK	8.68	698.792	2.35354e-13	16.2995	16.749	15.0188	16.691	19.3042
gi|743858747	PREDICTED: DNA repair protein UVH3 [Elaeis guineensis]	MTDSGK	3.48	654.805	1.17677e-13	16.2747	16.4135	16.3812	17.5101	21.0159
gi|743859255	PREDICTED: uncharacterized protein LOC105060582 isoform X1 [Elaeis guineensis]	LGEVSVTLK	15.4	946.95	0.243446	15.5845	16.9107	13.5308	15.684	17.4545
gi|743859385	PREDICTED: ERAD-associated E3 ubiquitin-protein ligase HRD1-like isoform X2 [Elaeis guineensis]	KITSNMNER	12.5	1189.19	0.298082	16.8069	16.7311	15.9002	17.3818	14.9222
gi|743859546	PREDICTED: uncharacterized protein LOC105060678 [Elaeis guineensis]	LRAAEAAQK	15.7	956.674	2.35354e-13	15.6613	15.1765	14.9495	17.7042	19.9077
gi|743860285	PREDICTED: LOW QUALITY PROTEIN: uncharacterized protein LOC105060827 [Elaeis guineensis]	IDASEGTLK	33.91	1014.62	0.00236269	20.8197	20.9713	19.5812	19.6684	20.4681
gi|743860350	PREDICTED: uncharacterized protein LOC105060837 isoform X1 [Elaeis guineensis]	KADAAEEK	11.99	861.084	3.53031e-13	14.4195	16.2012	16.2307	16.2124	19.5986
gi|743861725	PREDICTED: protein PHYLLO, chloroplastic isoform X1 [Elaeis guineensis]	DKAARRIR	3.23	984.695	0.00579586	15.451	15.9162	15.1832	16.28	18.4201
gi|743861920	PREDICTED: LOW QUALITY PROTEIN: uncharacterized protein LOC105061148 [Elaeis guineensis]	NDPMXR	4.14	744.793	1.17677e-13	15.4561	17.7639	17.129	17.7243	20.9988
gi|743863094	PREDICTED: probable fatty acyl-CoA reductase 4 [Elaeis guineensis]	EMGMKR	8.82	766.754	0.00329685	14.9605	14.8963	14.2129	15.8846	16.5271
gi|743863500	PREDICTED: casparian strip membrane protein 1-like [Elaeis guineensis]	MSTGEAAPSTAITLGEPSADAPAR	2.25	2620.25	4.76943e-13	15.2269	14.8745	14.5623	15.7418	18.5477
gi|743863801	PREDICTED: 10-deacetylbaccatin III 10-O-acetyltransferase [Elaeis guineensis]	VPGLRHMVR	2.9	1064.72	2.35354e-13	12.2007	16.1626	13.6658	15.9092	19.616
gi|743864574	PREDICTED: pentatricopeptide repeat-containing protein At4g31070, mitochondrial [Elaeis guineensis]	LLFDTAPLR	16.13	1045.55	0.00447675	16.9357	16.6199	16.5955	17.2623	19.7363
gi|743864961	PREDICTED: uncharacterized protein LOC105032065 [Elaeis guineensis]	AIASGK	7.66	546.825	0.00219297	16.3257	0	16.3589	17.5175	21.7446
gi|743865621	PREDICTED: protein ASPARTIC PROTEASE IN GUARD CELL 1-like [Elaeis guineensis]	SRLGFAPMK	8.87	1021.76	0.491574	16.9282	17.6789	17.2963	17.3144	17.6794
gi|743865815	PREDICTED: uncharacterized protein At4g28440-like [Elaeis guineensis]	AGMTVILR	5.85	877.402	2.35354e-13	15.9544	17.2021	16.2975	14.8024	15.1796
gi|743866154	PREDICTED: putative UPF0481 protein At3g02645 [Elaeis guineensis]	MASNQSSLPSTNISR	5.75	1768.4	2.43073e-13	16.1338	16.6315	14.6239	16.1787	18.857
gi|743866284	PREDICTED: QWRF motif-containing protein 8-like isoform X1 [Elaeis guineensis]	SSSPSAGRTHAMPGTSLPK	8.3	2045.41	1.05812	15.9861	15.1354	0	16.9444	20.1718
gi|743866534	PREDICTED: deSI-like protein At4g17486 isoform X1 [Elaeis guineensis]	MIMKFGSK	4.95	956.726	0.0141302	15.341	15.7071	14.308	16.8917	19.2162
gi|743867118	PREDICTED: GDSL esterase/lipase At5g55050-like [Elaeis guineensis]	SNITAR	4.73	660.814	1.17677e-13	15.8628	17.0606	16.7936	17.2645	20.8544
gi|743868709	PREDICTED: LOW QUALITY PROTEIN: uncharacterized protein LOC105032780 [Elaeis guineensis]	SLQQSSSSFMGMAINRDPSLR	13.55	2585.08	0	15.4133	15.6242	13.7495	15.8853	16.8811
gi|743868924	PREDICTED: protein FAR1-RELATED SEQUENCE 11-like isoform X1 [Elaeis guineensis]	DHDAIDLLVMCKK	8.97	1574.29	0.571061	15.8863	18.3053	15.8477	14.8958	15.4823
gi|743869500	PREDICTED: casein kinase I isoform X2 [Elaeis guineensis]	HATGSSHHGDRSK	8.69	1616.05	0.432883	15.7599	19.3327	14.1943	17.3915	16.9415
gi|743869630	PREDICTED: translation factor GUF1 homolog, chloroplastic isoform X1 [Elaeis guineensis]	CYGGDITRKK	8.51	1357.15	0.136434	13.478	13.2504	17.1929	14.2854	15.8788
gi|743871036	PREDICTED: uncharacterized protein LOC105033201 [Elaeis guineensis]	KSRRAGGGYLITNR	12.57	1627.85	0.00497888	17.7043	18.807	18.416	18.2792	20.3029
gi|743871114	PREDICTED: DNA ligase 1-like isoform X4 [Elaeis guineensis]	GSASKSVAGAPTK	9.15	1320.46	2.37484e-13	14.943	15.4746	15.5254	15.7342	19.2453
gi|743871967	PREDICTED: CDPK-related kinase 3-like isoform X1 [Elaeis guineensis]	RTPLHPVNGGAAASTR	15.37	1764.76	0.364939	15.0659	15.3226	14.687	16.2642	19.555
gi|743872074	PREDICTED: uncharacterized protein LOC105033382 [Elaeis guineensis]	APGGSGSAVQK	9.81	1038.73	0	13.9159	16.7293	14.4478	16.0132	19.0962
gi|743872345	PREDICTED: pentatricopeptide repeat-containing protein At2g37230 [Elaeis guineensis]	LVSSLCK	12.51	805.325	0	15.7311	19.527	15.2738	14.8697	15.5764
gi|743872614	PREDICTED: pumilio homolog 2-like isoform X2 [Elaeis guineensis]	LKAGSSVLGGTGDR	7.58	1556.64	0.309276	17.8978	17.8019	16.9566	16.874	18.093
gi|743873107	PREDICTED: uncharacterized hydrolase YNR064C [Elaeis guineensis]	IEDKGKEYGSYVKSGK	6.16	1868.4	0.0115297	15.4639	16.0149	15.0395	16.5871	17.691
gi|743873319	PREDICTED: uncharacterized protein LOC105033613 [Elaeis guineensis]	LKVSQNGSEKKK	5.19	1426.5	0.00742891	15.6706	16.3248	15.422	16.3733	17.9056
gi|743873787	PREDICTED: uncharacterized protein LOC105033712 [Elaeis guineensis]	VVMAER	12.98	720.899	1.17978e-13	16.0663	17.0356	16.0683	17.9896	20.018
gi|743874312	PREDICTED: nucleolar complex protein 3 homolog [Elaeis guineensis]	LYDEYK	11.22	831.35	0.00090771	15.6165	17.8714	16.8469	15.6235	16.3016
gi|743874558	PREDICTED: uncharacterized protein LOC105033855 isoform X3 [Elaeis guineensis]	LMGGR	6.78	548.825	0.00388662	16.2917	16.6362	17.6596	18.7141	21.7604
gi|743875023	PREDICTED: uncharacterized protein LOC105033942 [Elaeis guineensis]	INRSQEK	6.45	874.795	0.0182755	16.2693	17.7621	16.5351	16.9962	19.9894
gi|743875740	PREDICTED: calcium-dependent protein kinase 13-like [Elaeis guineensis]	MMDTDNDGIVSYEELK	15.08	2052.5	0	13.7161	16.859	13.4279	16.2309	19.2333
gi|743875760	PREDICTED: clathrin heavy chain 1-like [Elaeis guineensis]	TKNFLMESK	10.3	1274.26	0.42989	17.1588	15.9086	16.2088	15.1946	17.0501
gi|743875787	PREDICTED: UPF0481 protein At3g47200-like [Elaeis guineensis]	VPDGSK	2.29	601.201	0.223448	16.2795	17.5116	15.1921	16.9704	15.9882
gi|743876431	PREDICTED: maspardin [Elaeis guineensis]	KGISSAPGDYVHFK	15.32	1505.54	0.246007	17.5072	17.9834	14.7156	15.6279	18.1458
gi|743876637	PREDICTED: pentatricopeptide repeat-containing protein At3g09060 [Elaeis guineensis]	GLCSAGK	7.1	771.176	0.313626	15.8179	18.5184	14.6634	18.0683	19.3071
gi|743877909	PREDICTED: uncharacterized protein LOC105034536 [Elaeis guineensis]	GHVDR	6.78	584.306	0.000444872	16.7084	16.8351	16.9065	15.8716	16.6679
gi|743878057	PREDICTED: uncharacterized protein LOC105034571 [Elaeis guineensis]	ANGFVPAKMIR	12.09	1218.77	4.70708e-13	14.9525	15.2579	14.5231	16.5731	18.7599
gi|743878379	PREDICTED: rRNA 2'-O-methyltransferase fibrillarin-like [Elaeis guineensis]	MGSSGGADPTR	12.25	1211.4	0.442585	16.3093	19.4189	15.6372	14.6297	15.3889
gi|743878563	PREDICTED: uncharacterized protein LOC105034664 [Elaeis guineensis]	VSTSGTSTTMNSK	13.41	1539.79	0.00363736	17.3019	18.764	18.1837	18.0078	19.6308
gi|743878649	PREDICTED: acidic leucine-rich nuclear phosphoprotein 32-related protein 1-like [Elaeis guineensis]	KTKPQSEIPSSCPK	15.74	1746.55	2.35354e-13	16.203	16.6236	15.7218	16.7224	18.4161
gi|743879434	PREDICTED: dual specificity protein kinase CLK3-like [Elaeis guineensis]	NDGSSMK	5.9	834.738	0.0030764	15.8208	16.2907	14.5661	17.1345	19.1528
gi|743880169	PREDICTED: galactinol--sucrose galactosyltransferase [Elaeis guineensis]	APHLTK	5.25	746.8	1.17677e-13	15.5979	17.4249	16.7077	17.4917	20.5982
gi|743880173	PREDICTED: pollen-specific leucine-rich repeat extensin-like protein 2 [Elaeis guineensis]	GSSAMKSSPLASSAASSGGSTNYTR	7.82	2777.05	0.00115403	15.3982	15.6016	13.6925	15.7436	0
gi|743881115	PREDICTED: uncharacterized protein LOC105035105 [Elaeis guineensis]	KVSPKMVSK	6.74	1100.66	0.0324808	15.3433	16.5585	15.5576	16.2251	19.7116
gi|743881459	PREDICTED: LOW QUALITY PROTEIN: GEM-like protein 7 [Elaeis guineensis]	SLALTSSK	15.78	887.432	0.00133345	16.0086	19.057	17.8955	15.7352	16.4693
gi|743882041	PREDICTED: guanylate kinase 1-like isoform X2 [Elaeis guineensis]	LSMNVKVFNKLTR	13.81	1725.84	0.00312373	17.0695	17.1232	16.1437	16.9418	19.0276
gi|743882271	PREDICTED: DNA polymerase eta isoform X1 [Elaeis guineensis]	IQEDAMKLFVSGLR	12.1	1700.66	0.776393	16.9342	18.0229	16.3559	0	18.8253
gi|743882648	PREDICTED: caldesmon-like [Elaeis guineensis]	PSLPVPSVGAADRGK	11.49	1451.6	0.530692	17.1597	18.7508	17.9455	17.8502	19.3135
gi|743882654	PREDICTED: callose synthase 9 [Elaeis guineensis]	SKRYGK	13.94	738.75	0	15.5113	15.8106	14.133	16.4248	17.766
gi|743882670	PREDICTED: BAG family molecular chaperone regulator 4-like [Elaeis guineensis]	MKRSSSKPTVSESNNGSK	6.09	2004.31	0	15.44	15.7005	14.6286	15.8781	18.4925
gi|743882791	PREDICTED: probable auxin efflux carrier component 1c isoform X1 [Elaeis guineensis]	MTVSPGKVVDGR	10.97	1340.65	0.387057	16.1725	18.2972	17.1361	18.137	21.1013
gi|743882811	PREDICTED: probable DNA helicase MCM8 [Elaeis guineensis]	MSAALLSR	7.02	1010.13	0.482492	17.9358	18.7495	16.5551	16.0042	16.0692
gi|743883620	PREDICTED: FRIGIDA-like protein 4a [Elaeis guineensis]	SESLRSK	4.11	806.7	0.00285282	15.4088	16.3435	15.338	16.0182	19.403
gi|743883835	PREDICTED: NAD(P)H dehydrogenase (quinone) FQR1-like isoform X2 [Elaeis guineensis]	GASTVGGVEAK	0.21	1134.64	0.0175811	15.4201	15.5745	14.3624	16.1806	18.3648
gi|743883978	PREDICTED: kinesin-like protein KIN12B [Elaeis guineensis]	KSIMSSGFSAER	7.96	1315.04	0.452783	16.7972	16.0641	16.5772	17.3392	16.8682
gi|743884035	PREDICTED: uncharacterized protein LOC105035648 isoform X2 [Elaeis guineensis]	RTASVGGSGGGGGRK	17.64	1303.61	0.387893	15.6975	17.9175	15.1513	16.5934	17.7293
gi|743886371	PREDICTED: probable protein arginine N-methyltransferase 3 isoform X1 [Elaeis guineensis]	SSAHR	5.17	556.842	0.162158	15.6524	17.3371	15.0528	17.9606	19.5464
gi|743886449	PREDICTED: probable protein S-acyltransferase 14 [Elaeis guineensis]	QRSGAVMAWNVFRFCTALR	18.78	2366.1	0	16.581	16.4503	16.9791	16.9149	19.9676
gi|743886697	PREDICTED: dnaJ homolog subfamily B member 4-like isoform X1 [Elaeis guineensis]	MGVDYYNILKVNR	5.99	1601.69	0.00596978	15.3986	16.6537	15.9708	16.6564	19.4994
gi|743886913	PREDICTED: gibberellin 3-beta-dioxygenase 4-like [Elaeis guineensis]	MVSAPEDVVGEAKRR	17.03	1740.52	0.0601477	15.6658	16.2641	15.3708	16.3742	18.2287
gi|743887200	PREDICTED: uncharacterized protein LOC105036263 [Elaeis guineensis]	VPPGAKR	7.79	724.819	0	15.4236	17.9097	16.2559	17.1691	19.8967
gi|743887883	PREDICTED: probable inactive leucine-rich repeat receptor-like protein kinase At3g03770 [Elaeis guineensis]	EVEIMK	9.55	765.271	0.196938	15.3593	16.603	16.1579	17.1694	15.4572
gi|743888133	PREDICTED: putative ion channel POLLUX-like 2 [Elaeis guineensis]	DILNSEGDEIYVK	12.24	1574.26	0.821672	17.6227	18.0283	18.1242	18.6587	18.3089
gi|743888340	PREDICTED: ankyrin-1-like [Elaeis guineensis]	RNPASSSIKAK	14.04	1240.23	0.716006	16.5994	18.7876	17.9657	14.9693	15.5371
gi|743888613	PREDICTED: LOW QUALITY PROTEIN: uncharacterized protein LOC105036607 [Elaeis guineensis]	VSRGMLEDMLVK	10.74	1473.45	0.481174	15.5593	19.3067	14.6296	17.3499	18.1033
gi|743889072	PREDICTED: probable receptor-like protein kinase At1g30570 [Elaeis guineensis]	TPPVK	0.26	542.012	0.0225422	17.2454	17.111	14.5018	16.0524	18.2567
gi|743889784	PREDICTED: polyphenol oxidase, chloroplastic-like [Elaeis guineensis]	MASLPKPSLSTSSLSTCPR	8.49	2515.12	0.00778979	15.3117	16.6142	15.8338	15.9182	19.3227
gi|743890036	PREDICTED: uncharacterized protein LOC105036970 [Elaeis guineensis]	EPTTPMLR	6.47	960.705	0.00785917	15.3327	15.7596	15.0337	16.3424	18.8175
gi|743890079	PREDICTED: LOW QUALITY PROTEIN: threonine synthase, chloroplastic-like [Elaeis guineensis]	LITXK	5.1	620.83	6.3167e-05	16.3331	16.3654	15.6265	16.7961	18.3261
gi|743891303	PREDICTED: uncharacterized protein LOC105037294 [Elaeis guineensis]	SEGVSAKKIEAAGR	14.53	1483.83	0.522899	15.5819	16.0743	18.9123	14.9935	18.3431
gi|743892426	PREDICTED: LOW QUALITY PROTEIN: small nuclear ribonucleoprotein-associated protein B'-like, partial [Elaeis guineensis]	GEEVVSMTVXGPPPPDESRAK	3.19	2307.23	0.369815	15.0348	15.9686	13.5826	15.2888	17.5866

## Sheet: Table S2
Protein	ID Details	Forward primer	Reverse primer	PRODUCT SIZE
gi|743754692	PREDICTED: E3 ubiquitin-protein ligase At1g63170-like isoform X2 [Elaeis guineensis]	AATGGTGGGACAGTTGCTTC	GGCATTGATTTTGAGCCATT	171
gi|743807360	PREDICTED: sister chromatid cohesion protein PDS5 homolog A isoform X2 [Elaeis guineensis]	TCAGATAGGCTTGAAGGGAAAG	ATCATCGGAATCTCCTGTGC	150
gi|743797598	PREDICTED: uncharacterized protein LOC105047683 isoform X3 [Elaeis guineensis]	CAGATATGCATGCACCAAGC	AAGCCAGCATTTCCTGATGT	186
gi|743821075	PREDICTED: pentatricopeptide repeat-containing protein At4g39530 [Elaeis guineensis]	TGTGGTTACGCTTCTGGGTC	ATCAGCCCACATTCCCTTGG	238
gi|743851198	PREDICTED: zinc-finger homeodomain protein 6-like [Elaeis guineensis]	GACGGAGTCTTCGAGTGAGG	CTCGGCACAGAACTCATCAA	190
gi|743802384	PREDICTED: uncharacterized protein LOC105048836 [Elaeis guineensis]	TGGGCTTTACCGAAGATGTC	TTCAACCAACCAGAGCAGTG	218
gi|743828992	PREDICTED: endoribonuclease Dicer homolog 1 isoform X1 [Elaeis guineensis]	AACTCTCCCAATGCATCCAG	GCCAATTTTTGTGCCATCTT	174
gi|743856309	PREDICTED: cationic amino acid transporter 1-like [Elaeis guineensis]	GTATGGCTTTCAACGACGGC	TCATAAGACGCATGGAGCCC	221
gi|743774060	PREDICTED: AT-rich interactive domain-containing protein 4-like [Elaeis guineensis]	TGAATGGGCCCACTTTGGTT	TGCCGTGAAACAGTGGATGT	171
gi|743882271	PREDICTED: DNA polymerase eta isoform [Elaeis guineensis]	GAGCAAGGAGGGCCTACAAA	ACGCTTATGTATCCGAAGCCA	174
gi|743855052	PREDICTED: UMP/CMP kinase 4 [Elaeis guineensis]	GGAGATGGAGCGACGACTTC	GGGGCAAAAATGGCCTTCAC	201
gi|743796037	PREDICTED: uncharacterized protein LOC105047412 [Elaeis guineensis]	CACACCGACAGCCACTTTTG	GGCACATAATGACCAGCCCT	226
gi|743880173	PREDICTED: pollen-specific leucine-rich repeat extensin-like protein 2 [E. guineensis]	TCCGTTCCATACGTGTCAGC	TCAGAGAAAGTAGGCCCCGT	198
gi|743771831	PREDICTED: probable inactive receptor kinase At1g48480 [Elaeis guineensis]	CAGCACAAGCCCTCCTCAAT	ACCATCATCGATGCTCTGGG	290
